# Supplementary material for: Clustered Coding Variants in the Glutamate Receptor Complexes of Individuals with Schizophrenia and Bipolar Disorder
Source: PLoS One. 2011 Apr 29;6(4):e19011. doi: 10.1371/journal.pone.0019011 (PMC3084736; doi:10.1371/journal.pone.0019011)
Supplement: Datasheet S2 — nsSNP name, chromosomal locus, frequency in each cohort, functional annotation, and scoring for each nsSNP. All nsSNPs have also been deposited in G2Cdb1 and dbSNP2. (XLS) [file pone.0019011.s003.xls]

## Sheet: Sheet2
SNP	Chr	Position	Gene	Allele1	Allele2	N	Frequency_LBC	N	Frequency_SCZ	N	Frequency_BP	LBC1921	SCZ	BP	Number_of_populations
NT_029928.12_1389523	3	198254186	DLG1	C	T	509	0.999018	470	1	120	1	LBC1921			1	#N/A
rs7753	3	198254194	DLG1	G	A	508	0.621063	470	0.635106	120	0.616667	LBC1921	SCZ	BP	3	#N/A
NT_029928.12_1389679	3	198254342	DLG1	G	T	511	0.998043	468	0.998932	222	1	LBC1921	SCZ		2	#N/A
NT_029928.12_1389697	3	198254360	DLG1	T	C	508	0.988189	470	0.991489	210	0.995238	LBC1921	SCZ	BP	3	#N/A
rs7641	3	198254379	DLG1	C	G	510	0.621569	470	0.623404	194	0.796392	LBC1921	SCZ	BP	3	#N/A
NT_029928.12_1389746	3	198254409	DLG1	A	C	508	0.995079	469	0.993603	223	0.997758	LBC1921	SCZ	BP	3	#N/A
NT_029928.12_1390053	3	198254716	DLG1	C	G	462	0.997835	462	1	234	1	LBC1921			1	#N/A
NT_029928.12_1390759	3	198255422	DLG1	T	C	464	0.998922	457	1	243	1	LBC1921			1	#N/A
NT_029928.12_1390761	3	198255424	DLG1	G	A	464	1	458	0.998908	243	1		SCZ		1	#N/A
NT_029928.12_1390773	3	198255436	DLG1	G	A	464	0.998922	456	1	243	1	LBC1921			1	#N/A
NT_029928.12_1390783	3	198255446	DLG1	T	C	464	0.960129	458	0.956332	244	0.952869	LBC1921	SCZ	BP	3	#N/A
rs4916600	3	198255642	DLG1	A	G	461	0.712581	306	0.705882	1	1	LBC1921	SCZ		2	#N/A
NT_029928.12_1390985	3	198255648	DLG1	A	C	463	0.99892	456	1	243	1	LBC1921			1	#N/A
NT_029928.12_1391029	3	198255692	DLG1	A	C	474	0.956751	449	0.969933	228	0.969298	LBC1921	SCZ	BP	3	#N/A
NT_029928.11_1391247	3	198255910	DLG1	G	A	409	0.952323	394	0.958122	185	0.956757	LBC1921	SCZ	BP	3	#N/A
NT_029928.12_1391270	3	198255933	DLG1	T	C	411	0.998783	393	1	185	1	LBC1921			1	#N/A
NT_029928.11_1391288	3	198255951	DLG1	T	C	413	0.952784	393	0.959287	185	0.956757	LBC1921	SCZ	BP	3	#N/A
NT_029928.11_1391388	3	198256051	DLG1	T	C	407	0.998771	385	0.998701	184	0.994565	LBC1921	SCZ	BP	3	#N/A
NT_029928.12_1398155	3	198262818	DLG1	A	C	41	0.987805	356	0.997191	2	1	LBC1921	SCZ		2	#N/A
rs7629533	3	198262835	DLG1	C	T	488	0.747951	400	0.735	2	1	LBC1921	SCZ		2	#N/A
NT_029928.12_1406695	3	198271358	DLG1	C	T	528	1	476	1	249	0.995984			BP	1	#N/A
NT_029928.12_1406783	3	198271446	DLG1	C	T	420	0.959524	375	0.957333	206	0.949029	LBC1921	SCZ	BP	3	#N/A
NT_029928.12_1412397	3	198277060	DLG1	C	A	523	0.999044	502	0.998008	263	0.994297	LBC1921	SCZ	BP	3	benign/possibly damaging
NT_029928.12_1412497	3	198277160	DLG1	C	G	520	0.999038	396	1	259	1	LBC1921			1	#N/A
NT_029928.11_1413209	3	198277872	DLG1	A	T	533	0.949343	486	0.953704	192	0.960938	LBC1921	SCZ	BP	3	#N/A
NT_029928.12_1415824	3	198280487	DLG1	G	A	516	0.998062	470	1	254	0.998031	LBC1921		BP	2	possibly damaging/probably damaging
NT_029928.12_1416480	3	198281143	DLG1	T	C	0	-	59	0.771186	0	-		SCZ		1	#N/A
NT_029928.12_1416596	3	198281259	DLG1	A	C	529	1	486	1	256	0.998047			BP	1	#N/A
NT_029928.12_1417397	3	198282060	DLG1	G	C	488	0.998975	481	1	182	1	LBC1921			1	#N/A
NT_029928.12_1417639	3	198282302	DLG1	C	T	531	0.999058	494	1	256	1	LBC1921			1	#N/A
NT_029928.12_1417755	3	198282418	DLG1	T	C	520	0.948077	486	0.949588	234	0.950855	LBC1921	SCZ	BP	3	#N/A
NT_029928.12_1422528	3	198287191	DLG1	T	C	481	1	495	0.99899	261	1		SCZ		1	#N/A
NT_029928.12_1422545	3	198287208	DLG1	T	C	482	1	493	0.998986	260	1		SCZ		1	#N/A
NT_029928.12_1422652	3	198287315	DLG1	C	T	482	1	494	1	260	0.996154			BP	1	#N/A
NT_029928.12_1422900	3	198287563	DLG1	T	C	517	0.996131	471	0.996815	248	1	LBC1921	SCZ		2	#N/A
NT_029928.12_1422984	3	198287647	DLG1	T	A	532	0.99906	490	1	262	1	LBC1921			1	#N/A
NT_029928.12_1423053	3	198287716	DLG1	A	G	531	0.999058	490	1	262	1	LBC1921			1	#N/A
NT_029928.12_1427647	3	198292310	DLG1	A	G	536	0.999067	488	1	251	1	LBC1921			1	#N/A
NT_029928.11_1427662	3	198292325	DLG1	A	C	535	0.97757	315	0.979365	0	-	LBC1921	SCZ		2	#N/A
NT_029928.12_1427785	3	198292448	DLG1	T	A	536	0.997201	488	0.996926	252	1	LBC1921	SCZ		2	#N/A
NT_029928.12_1432025	3	198296688	DLG1	T	C	358	0.946927	297	0.951178	122	0.934426	LBC1921	SCZ	BP	3	#N/A
NT_029928.12_1432387	3	198297050	DLG1	T	G	528	0.999053	493	0.998986	259	1	LBC1921	SCZ		2	#N/A
NT_029928.12_1437388	3	198302051	DLG1	A	G	178	0.991573	337	0.997033	2	1	LBC1921	SCZ		2	#N/A
NT_029928.12_1437416	3	198302079	DLG1	T	C	178	1	483	1	223	0.997758			BP	1	#N/A
NT_029928.12_1437425	3	198302088	DLG1	G	A	178	0.997191	0	-	0	-	LBC1921			1	#N/A
NT_029928.12_1437469	3	198302132	DLG1	A	T	389	0.98072	235	0.989362	0	-	LBC1921	SCZ		2	#N/A
NT_029928.12_1437622	3	198302285	DLG1	C	T	245	0.995918	483	0.998965	214	1	LBC1921	SCZ		2	probably damaging
NT_029928.12_1437664	3	198302327	DLG1	A	G	47	0.989362	0	-	0	-	LBC1921			1	#N/A
NT_029928.12_1437706	3	198302369	DLG1	G	C	177	0.99435	478	0.996862	217	0.997696	LBC1921	SCZ	BP	3	#N/A
NT_029928.12_1437716	3	198302379	DLG1	C	T	46	0.98913	0	-	0	-	LBC1921			1	#N/A
NT_029928.12_1451680	3	198316343	DLG1	C	T	531	0.981168	59	0.991525	0	-	LBC1921	SCZ		2	#N/A
NT_029928.12_1451722	3	198316385	DLG1	A	G	532	0.99906	497	1	263	1	LBC1921			1	#N/A
NT_029928.12_1462473	3	198327136	DLG1	G	T	526	1	492	1	258	0.998062			BP	1	#N/A
NT_029928.12_1462515	3	198327178	DLG1	T	G	526	1	493	1	258	0.998062			BP	1	#N/A
NT_029928.12_1462743	3	198327406	DLG1	C	G	526	0.998099	494	1	258	1	LBC1921			1	#N/A
NT_029928.12_1465858	3	198330521	DLG1	T	C	167	1	480	0.998958	194	1		SCZ		1	#N/A
NT_029928.12_1466112	3	198330775	DLG1	G	A	165	1	480	0.998958	170	1		SCZ		1	benign
rs6776073	3	198330834	DLG1	C	T	268	0.80597	411	0.86253	1	0.5	LBC1921	SCZ	BP	3	#N/A
NT_029928.12_1466175	3	198330838	DLG1	A	T	242	0.997934	462	0.996753	177	0.997175	LBC1921	SCZ	BP	3	#N/A
NT_029928.12_1482977	3	198347640	DLG1	A	G	322	0.951863	464	0.953664	250	0.966	LBC1921	SCZ	BP	3	#N/A
NT_029928.12_1483114	3	198347777	DLG1	T	C	47	0.989362	330	1	2	1	LBC1921			1	#N/A
NT_029928.12_1483261	3	198347924	DLG1	T	G	342	1	471	1	257	0.998054			BP	1	#N/A
NT_029928.12_1483320	3	198347983	DLG1	T	C	354	0.998588	473	1	258	1	LBC1921			1	#N/A
NT_029928.12_1484843	3	198349506	DLG1	G	C	522	1	482	0.998963	252	1		SCZ		1	#N/A
rs1949471	3	198349639	DLG1	C	T	348	0.869253	295	0.854237	1	1	LBC1921	SCZ		2	possibly damaging
NT_029928.12_1485073	3	198349639	DLG1	C	T	0	-	58	0.862069	0	-		SCZ		1	possibly damaging
NT_029928.12_1485035	3	198349698	DLG1	A	G	303	0.957096	345	0.96087	1	1	LBC1921	SCZ		2	#N/A
NT_029928.12_1485063	3	198349726	DLG1	C	A	521	0.998081	482	0.997925	255	0.998039	LBC1921	SCZ	BP	3	#N/A
NT_029928.12_1485183	3	198349846	DLG1	C	T	524	1	481	1	254	0.998031			BP	1	#N/A
NT_029928.12_1486821	3	198351484	DLG1	G	T	531	0.999058	499	1	258	0.998062	LBC1921		BP	2	probably damaging
NT_029928.12_1486921	3	198351584	DLG1	C	G	530	0.999057	500	1	258	1	LBC1921			1	#N/A
NT_029928.12_1489382	3	198354045	DLG1	G	A	491	1	463	0.99892	253	1		SCZ		1	#N/A
rs9866550	3	198354217	DLG1	T	A	496	0.873992	285	0.870175	1	1	LBC1921	SCZ		2	#N/A
NT_029928.12_1489702	3	198354365	DLG1	T	C	429	0.997669	435	0.996552	235	1	LBC1921	SCZ		2	#N/A
NT_029928.12_1496334	3	198360997	DLG1	G	A	517	0.823985	55	0.863636	0	-	LBC1921	SCZ		2	#N/A
NT_029928.12_1496451	3	198361114	DLG1	G	A	515	0.998058	480	0.996875	255	0.998039	LBC1921	SCZ	BP	3	#N/A
NT_029928.12_1508159	3	198372822	DLG1	C	T	534	1	489	0.99591	259	1		SCZ		1	#N/A
NT_029928.12_1540919	3	198405582	DLG1	G	A	513	0.999025	456	1	248	1	LBC1921			1	#N/A
NT_029928.12_1540986	3	198405649	DLG1	A	C	519	0.999037	456	1	248	1	LBC1921			1	#N/A
NT_029928.12_1541022	3	198405685	DLG1	T	A	519	0.998073	456	1	248	1	LBC1921			1	#N/A
rs1802668	3	198405757	DLG1	T	C	519	0.957611	455	0.951648	248	0.959677	LBC1921	SCZ	BP	3	benign
NT_029928.12_1541139	3	198405802	DLG1	A	G	519	1	456	1	248	0.997984			BP	1	benign
NT_029928.12_1629159	3	198493822	DLG1	T	C	527	0.999051	471	1	187	1	LBC1921			1	#N/A
NT_029928.12_1629343	3	198494006	DLG1	G	A	532	0.99906	479	1	255	1	LBC1921			1	benign
NT_029928.12_1629399	3	198494062	DLG1	T	C	533	1	479	1	254	0.998031			BP	1	possibly damaging
NT_029928.12_1629403	3	198494066	DLG1	T	C	533	1	479	1	255	0.998039			BP	1	benign
rs3852013	3	198507842	DLG1	C	A	529	0.87051	489	0.882413	257	0.898833	LBC1921	SCZ	BP	3	#N/A
NT_029928.12_1643929	3	198508592	DLG1	T	A	531	1	498	0.998996	260	1		SCZ		1	#N/A
NT_029928.12_1643971	3	198508634	DLG1	G	A	531	0.997175	497	0.998994	260	1	LBC1921	SCZ		2	#N/A
NT_029928.12_1643983	3	198508646	DLG1	G	A	525	1	494	0.998988	259	1		SCZ		1	#N/A
NT_029928.12_1644050	3	198508713	DLG1	C	G	381	0.998688	362	1	169	1	LBC1921			1	#N/A
rs338215	3	198508967	DLG1	C	A	0	-	22	0.931818	1	1		SCZ		1	#N/A
rs338216	3	198509078	DLG1	T	C	232	0.625	0	-	0	-	LBC1921			1	#N/A
NT_016354.18_82689881	4	158361184	GRIA2	G	T	481	0.946985	454	0.95044	246	0.963415	LBC1921	SCZ	BP	3	#N/A
NT_016354.18_82689972	4	158361275	GRIA2	T	C	462	0.936147	408	0.938725	196	0.941326	LBC1921	SCZ	BP	3	#N/A
NT_016354.18_82690263	4	158361566	GRIA2	G	C	423	0.998818	454	1	207	1	LBC1921			1	#N/A
NT_016354.17_82637871	4	158362190	GRIA2	T	G	169	0.914201	52	0.894231	0	-	LBC1921	SCZ		2	#N/A
NT_016606.16_19690831	4	158362225	GRIA2	G	A	179	0.99162	96	0.979167	0	-	LBC1921	SCZ		2	#N/A
NT_016354.17_82637951	4	158362270	GRIA2	G	T	180	0.983333	99	0.984848	0	-	LBC1921	SCZ		2	#N/A
NT_016354.17_82638133	4	158362452	GRIA2	A	G	180	0.997222	0	-	0	-	LBC1921			1	#N/A
rs13138842	4	158362542	GRIA2	G	A	160	0.840625	48	0.84375	0	-	LBC1921	SCZ		2	#N/A
NT_016354.17_82719995	4	158444314	GRIA2	C	T	531	1	503	0.999006	263	1		SCZ		1	#N/A
NT_016354.17_82728973	4	158453292	GRIA2	C	T	525	1	485	0.998969	239	1		SCZ		1	#N/A
NT_016354.17_82729280	4	158453599	GRIA2	A	G	460	0.915217	352	0.914773	1	1	LBC1921	SCZ		2	#N/A
NT_016354.17_82733738	4	158458057	GRIA2	C	T	342	0.845029	125	0.784	1	1	LBC1921	SCZ		2	#N/A
NT_016354.18_82786868	4	158458171	GRIA2	C	T	520	0.999038	490	1	260	1	LBC1921			1	#N/A
NT_016354.18_82786906	4	158458209	GRIA2	A	G	520	1	490	0.99898	259	1		SCZ		1	#N/A
rs4302506	4	158458280	GRIA2	C	T	345	0.642029	138	0.710145	11	0.727273	LBC1921	SCZ	BP	3	#N/A
rs11722093	4	158461962	GRIA2	T	C	346	0.900289	145	0.927586	12	0.833333	LBC1921	SCZ	BP	3	#N/A
rs4475186	4	158461990	GRIA2	A	G	352	0.633523	147	0.704082	12	0.708333	LBC1921	SCZ	BP	3	#N/A
NT_016354.18_82790710	4	158462013	GRIA2	C	T	533	0.998124	500	1	262	1	LBC1921			1	#N/A
rs34909207	4	158462108	GRIA2	G	A	533	0.999062	500	0.998	262	1	LBC1921	SCZ		2	#N/A
NT_016354.18_82790818	4	158462121	GRIA2	T	G	534	0.999064	500	0.998	262	1	LBC1921	SCZ		2	benign
NT_016354.18_82790820	4	158462123	GRIA2	G	A	533	0.999062	500	1	262	0.998092	LBC1921		BP	2	#N/A
NT_016354.17_82749110	4	158473429	GRIA2	T	C	183	0.997268	97	1	0	-	LBC1921			1	#N/A
NT_016354.17_82750552	4	158474871	GRIA2	G	A	533	0.998124	482	0.998963	261	1	LBC1921	SCZ		2	#N/A
NT_016354.17_82750720	4	158475039	GRIA2	A	G	532	0.99906	480	1	255	1	LBC1921			1	#N/A
NT_016354.17_82751314	4	158475633	GRIA2	T	C	521	0.99904	472	1	240	1	LBC1921			1	#N/A
NT_016354.17_82751324	4	158475643	GRIA2	T	A	271	0.98155	81	0.950617	1	1	LBC1921	SCZ		2	#N/A
NT_016354.17_82751385	4	158475704	GRIA2	C	T	528	1	481	1	259	0.998069			BP	1	#N/A
NT_016354.17_82751436	4	158475755	GRIA2	G	A	531	1	484	1	260	0.998077			BP	1	#N/A
NT_016354.17_82751864	4	158476183	GRIA2	G	A	507	0.997041	463	0.99784	255	1	LBC1921	SCZ		2	#N/A
NT_016354.18_82810865	4	158482168	GRIA2	C	T	174	0.994253	228	0.989035	182	0.980769	LBC1921	SCZ	BP	3	#N/A
NT_016354.18_82810886	4	158482189	GRIA2	T	C	174	0.893678	239	0.897489	196	0.905612	LBC1921	SCZ	BP	3	#N/A
NT_016354.18_82829176	4	158500479	GRIA2	C	T	533	0.999062	486	1	253	1	LBC1921			1	#N/A
NT_016354.18_82829275	4	158500578	GRIA2	C	T	533	1	492	0.996951	243	1		SCZ		1	#N/A
rs4438801	4	158500821	GRIA2	C	G	492	0.932927	447	0.942953	243	0.946502	LBC1921	SCZ	BP	3	#N/A
rs3813296	4	158500973	GRIA2	T	G	472	0.635593	408	0.698529	226	0.701327	LBC1921	SCZ	BP	3	#N/A
NT_016354.17_82779701	4	158504020	GRIA2	C	G	0	-	379	0.998681	5	1		SCZ		1	#N/A
NT_016354.17_82779878	4	158504107	GRIA2	C	T	0	-	379	0.998681	5	1		SCZ		1	#N/A
NT_016354.17_82779788	4	158504107	GRIA2	G	A	481	0.99896	377	0.998674	5	1	LBC1921	SCZ		2	#N/A
NT_016354.18_82833504	4	158504807	GRIA2	A	G	489	0.998977	450	0.998889	255	1	LBC1921	SCZ		2	#N/A
NT_016354.18_82833690	4	158504993	GRIA2	T	A	482	0.998963	439	0.997722	255	0.998039	LBC1921	SCZ	BP	3	#N/A
rs4403097	4	158505047	GRIA2	C	T	440	0.553409	437	0.610984	254	0.582677	LBC1921	SCZ	BP	3	#N/A
NT_016354.17_82781314	4	158505633	GRIA2	A	G	182	1	256	0.998047	186	1		SCZ		1	#N/A
NT_016354.17_82781384	4	158505703	GRIA2	T	C	182	1	256	0.998047	184	0.994565		SCZ	BP	2	#N/A
NT_016354.17_82781986	4	158506305	GRIA2	T	A	181	0.997238	497	0.998994	176	1	LBC1921	SCZ		2	#N/A
NT_016354.17_82782033	4	158506352	GRIA2	T	G	181	0.997238	497	0.997988	180	1	LBC1921	SCZ		2	#N/A
NT_016354.18_82835335	4	158506638	GRIA2	A	T	169	0.997041	484	1	257	1	LBC1921			1	#N/A
NT_029289.10_14033188	5	152850445	GRIA1	T	C	296	0.998311	454	0.998899	252	1	LBC1921	SCZ		2	#N/A
NT_029289.10_14033376	5	152850633	GRIA1	A	T	247	0.997976	299	1	223	1	LBC1921			1	#N/A
NT_029289.10_14036402	5	152853659	GRIA1	G	A	481	0.99896	488	1	258	1	LBC1921			1	#N/A
NT_029289.10_14036460	5	152853717	GRIA1	C	T	489	0.998977	501	1	262	1	LBC1921			1	benign
NT_029289.10_14036482	5	152853739	GRIA1	G	T	536	0.999067	503	1	262	1	LBC1921			1	#N/A
rs17515380	5	152853842	GRIA1	A	G	428	0.788551	283	0.789753	1	1	LBC1921	SCZ		2	#N/A
NT_029289.10_14036633	5	152853890	GRIA1	G	T	535	1	503	0.999006	262	1		SCZ		1	#N/A
NT_029289.10_14192808	5	153010065	GRIA1	T	A	330	0.951515	123	0.955285	10	0.95	LBC1921	SCZ	BP	3	#N/A
rs707176	5	153010153	GRIA1	T	C	335	0.644776	137	0.667883	10	0.55	LBC1921	SCZ	BP	3	#N/A
NT_029289.10_14198118	5	153015375	GRIA1	C	T	182	0.961538	205	0.943902	1	1	LBC1921	SCZ		2	#N/A
rs2963944	5	153015718	GRIA1	A	G	31	0.435484	35	0.657143	0	-	LBC1921	SCZ		2	#N/A
NT_029289.10_14217134	5	153034391	GRIA1	C	T	531	0.999058	483	1	260	1	LBC1921			1	possibly damaging
NT_029289.10_14219510	5	153036767	GRIA1	C	T	0	-	33	0.984848	0	-		SCZ		1	#N/A
rs10035262	5	153045939	GRIA1	A	G	386	0.865285	389	0.8509	239	0.884937	LBC1921	SCZ	BP	3	#N/A
NT_029289.10_14228803	5	153046060	GRIA1	T	C	387	1	385	1	217	0.997696			BP	1	probably damaging
rs12519746	5	153057677	GRIA1	G	A	177	0.669492	253	0.62253	185	0.594595	LBC1921	SCZ	BP	3	#N/A
NT_029289.10_14240482	5	153057739	GRIA1	C	T	183	1	256	0.998047	187	1		SCZ		1	#N/A
NT_029289.10_14248581	5	153065838	GRIA1	A	G	233	1	326	1	227	0.997797			BP	1	#N/A
NT_029289.10_14248769	5	153066026	GRIA1	C	G	407	0.980344	414	0.984299	247	0.975708	LBC1921	SCZ	BP	3	#N/A
NT_029289.10_14306886	5	153124143	GRIA1	A	G	521	1	455	0.998901	245	0.997959		SCZ	BP	2	#N/A
NT_029289.10_14306896	5	153124153	GRIA1	C	T	352	0.998579	134	1	12	1	LBC1921			1	#N/A
rs3813470	5	153124409	GRIA1	G	A	352	0.539773	128	0.546875	12	0.5	LBC1921	SCZ	BP	3	#N/A
NT_029289.10_14312660	5	153129917	GRIA1	C	A	231	1	385	0.997403	247	0.997976		SCZ	BP	2	#N/A
NT_029289.10_14312933	5	153130190	GRIA1	C	G	231	0.997835	388	1	251	1	LBC1921			1	#N/A
NT_029289.10_14312949	5	153130206	GRIA1	C	T	297	0.994949	451	0.997783	260	1	LBC1921	SCZ		2	#N/A
NT_029289.10_14344995	5	153162252	GRIA1	G	A	526	1	475	0.997895	252	1		SCZ		1	#N/A
NT_029289.10_14353727	5	153170984	GRIA1	G	A	520	0.999038	478	1	259	1	LBC1921			1	#N/A
rs2073287	6	146391957	GRM1	T	C	421	0.546318	420	0.583333	243	0.574074	LBC1921	SCZ	BP	3	#N/A
NT_025741.13_50454720	6	146391984	GRM1	T	A	0	-	41	0.963415	0	-		SCZ		1	#N/A
NT_025741.14_50454764	6	146392028	GRM1	A	G	336	1	395	0.998734	259	1		SCZ		1	#N/A
NT_025741.14_50454839	6	146392103	GRM1	C	A	347	0.998559	397	1	260	1	LBC1921			1	#N/A
NT_025741.13_50454992	6	146392256	GRM1	C	A	538	1	499	0.998998	263	1		SCZ		1	#N/A
NT_025741.13_50455292	6	146392556	GRM1	C	T	521	0.998081	471	1	251	0.998008	LBC1921		BP	2	#N/A
NT_025741.13_50455706	6	146392970	GRM1	C	T	537	1	485	0.998969	261	1		SCZ		1	#N/A
NT_025741.14_50585198	6	146522462	GRM1	T	A	296	0.984797	316	0.973101	152	0.970395	LBC1921	SCZ	BP	3	#N/A
NT_025741.14_50585200	6	146522464	GRM1	T	A	238	0.991597	243	0.981482	126	0.980159	LBC1921	SCZ	BP	3	#N/A
rs10640835	6	146522466	GRM1	T	A	185	0.991892	178	0.977528	111	0.968468	LBC1921	SCZ	BP	3	#N/A
rs3841026	6	146522470	GRM1	A	T	19	0.789474	20	0.875	17	0.852941	LBC1921	SCZ	BP	3	#N/A
NT_025741.14_50585208	6	146522472	GRM1	A	T	92	0.956522	111	0.932432	42	0.97619	LBC1921	SCZ	BP	3	#N/A
NT_025741.13_50730298	6	146667562	GRM1	G	A	536	0.998134	480	1	152	1	LBC1921			1	benign
NT_025741.13_50730330	6	146667594	GRM1	C	T	183	0.997268	0	-	0	-	LBC1921			1	#N/A
NT_025741.13_50778000	6	146715264	GRM1	T	G	514	0.998054	499	1	263	1	LBC1921			1	benign
NT_025741.13_50778044	6	146715308	GRM1	A	G	512	1	499	0.998998	263	1		SCZ		1	#N/A
NT_025741.13_50778050	6	146715314	GRM1	C	T	506	0.999012	495	1	258	1	LBC1921			1	#N/A
NT_025741.13_50778071	6	146715335	GRM1	T	C	466	0.997854	461	0.996746	247	1	LBC1921	SCZ		2	#N/A
rs362890	6	146720302	GRM1	T	A	387	0.997416	432	1	255	1	LBC1921			1	#N/A
rs362891	6	146720325	GRM1	T	C	387	0.994832	353	0.997167	2	1	LBC1921	SCZ		2	#N/A
rs362892	6	146720575	GRM1	G	A	380	0.971053	412	0.959951	244	0.967213	LBC1921	SCZ	BP	3	#N/A
rs362913	6	146749686	GRM1	A	G	387	0.970284	371	0.959569	250	0.984	LBC1921	SCZ	BP	3	#N/A
NT_025741.13_50812495	6	146749759	GRM1	C	T	339	1	370	1	248	0.997984			BP	1	benign/possibly damaging
NT_025741.13_50812541	6	146749805	GRM1	A	C	344	0.998547	370	0.998649	249	0.997992	LBC1921	SCZ	BP	3	benign
NT_025741.13_50812575	6	146749839	GRM1	C	G	337	1	369	0.998645	237	1		SCZ		1	possibly damaging
rs362856	6	146761576	GRM1	C	A	478	0.968619	486	0.969136	260	0.971154	LBC1921	SCZ	BP	3	#N/A
NT_025741.14_50824408	6	146761672	GRM1	C	A	351	1	401	0.998753	261	1		SCZ		1	benign
NT_025741.14_50824416	6	146761680	GRM1	C	G	349	1	399	0.998747	261	1		SCZ		1	benign
NT_025741.13_50824482	6	146761746	GRM1	C	T	524	1	502	0.999004	263	1		SCZ		1	#N/A
NT_025741.13_50824789	6	146762053	GRM1	C	A	530	0.988679	477	0.984277	261	0.984674	LBC1921	SCZ	BP	3	#N/A
rs362936	6	146762519	GRM1	G	A	528	0.985795	485	0.986598	259	0.986486	LBC1921	SCZ	BP	3	benign
NT_025741.13_50825371	6	146762635	GRM1	C	A	295	0.99661	410	0.996341	149	1	LBC1921	SCZ		2	#N/A
rs2235875	6	146762659	GRM1	C	A	261	0.988506	340	0.991176	116	0.991379	LBC1921	SCZ	BP	3	#N/A
NT_025741.14_50852235	6	146789499	GRM1	G	T	512	0.99707	475	1	253	0.996047	LBC1921		BP	2	#N/A
NT_025741.13_50859393	6	146796657	GRM1	G	A	470	0.974468	352	0.961648	1	1	LBC1921	SCZ		2	#N/A
NT_025741.13_50859502	6	146796766	GRM1	T	C	352	0.998579	0	-	0	-	LBC1921			1	possibly damaging
rs2941	6	146796825	GRM1	G	A	523	0.978011	490	0.97551	249	0.987952	LBC1921	SCZ	BP	3	benign
rs2942	6	146796833	GRM1	A	G	522	0.528736	490	0.532653	234	0.467949	LBC1921	SCZ	BP	3	#N/A
rs6923492	6	146797017	GRM1	C	T	339	0.560472	356	0.529494	143	0.583916	LBC1921	SCZ	BP	3	benign
rs6923864	6	146797208	GRM1	G	T	531	0.561205	498	0.567269	258	0.546512	LBC1921	SCZ	BP	3	#N/A
NT_025741.13_50859971	6	146797235	GRM1	G	A	523	0.999044	481	1	256	1	LBC1921			1	#N/A
NT_025741.13_50859982	6	146797246	GRM1	C	T	536	0.997201	502	1	263	1	LBC1921			1	benign
rs1047006	6	146797253	GRM1	T	G	170	0.608823	0	-	0	-	LBC1921			1	#N/A
rs362826	6	146797259	GRM1	G	A	537	0.999069	502	0.999004	262	0.998092	LBC1921	SCZ	BP	3	#N/A
rs1047008	6	146797397	GRM1	G	C	525	1	478	1	257	0.998054			BP	1	#N/A
NT_025741.14_50860202	6	146797466	GRM1	G	T	534	1	491	0.998982	262	0.998092		SCZ	BP	2	#N/A
NT_025741.14_50860247	6	146797511	GRM1	G	A	525	1	487	0.998973	259	1		SCZ		1	#N/A
NT_025741.14_50860436	6	146797700	GRM1	G	A	534	1	491	0.998982	262	1		SCZ		1	#N/A
rs362827	6	146797846	GRM1	T	C	422	0.99763	437	0.998856	241	1	LBC1921	SCZ		2	#N/A
NT_025741.13_50860793	6	146798057	GRM1	C	G	424	0.998821	480	1	254	1	LBC1921			1	#N/A
rs362819	6	146798262	GRM1	C	T	399	0.550125	489	0.570552	134	0.55597	LBC1921	SCZ	BP	3	#N/A
rs362828	6	146798290	GRM1	T	C	352	0.998579	491	0.997963	136	1	LBC1921	SCZ		2	#N/A
NT_025741.13_50861318	6	146798582	GRM1	C	T	494	0.998988	477	1	214	1	LBC1921			1	#N/A
NT_025741.13_50861606	6	146798870	GRM1	C	G	349	0.998567	390	1	262	1	LBC1921			1	#N/A
rs3804294	6	146798903	GRM1	T	C	145	0.662069	110	0.672727	1	1	LBC1921	SCZ		2	#N/A
rs3804293	6	146798904	GRM1	T	G	303	0.552805	0	-	0	-	LBC1921			1	#N/A
NT_025741.13_50861695	6	146798959	GRM1	A	G	356	0.998595	388	1	262	1	LBC1921			1	#N/A
rs362820	6	146798995	GRM1	A	G	346	0.546243	338	0.571006	1	0	LBC1921	SCZ	BP	3	#N/A
NT_025741.13_50861835	6	146799099	GRM1	A	T	368	1	390	0.998718	262	1		SCZ		1	#N/A
NT_025741.13_50861925	6	146799189	GRM1	G	A	517	0.999033	482	1	234	1	LBC1921			1	#N/A
NT_025741.13_50862154	6	146799418	GRM1	C	T	517	1	479	0.998956	216	1		SCZ		1	#N/A
NT_025741.13_50862309	6	146799573	GRM1	T	C	505	1	472	0.998941	257	1		SCZ		1	#N/A
NT_025741.13_50862485	6	146799749	GRM1	T	C	508	1	470	0.998936	259	1		SCZ		1	#N/A
NT_025741.13_50862505	6	146799769	GRM1	C	T	511	0.981409	462	0.988095	258	0.992248	LBC1921	SCZ	BP	3	#N/A
NT_025741.13_50862559	6	146799823	GRM1	T	C	507	0.995069	467	1	256	1	LBC1921			1	#N/A
rs3025920	6	146799904	GRM1	C	T	507	1	473	0.998943	259	1		SCZ		1	#N/A
rs362821	6	146800017	GRM1	T	C	505	0.466337	471	0.473461	258	0.707364	LBC1921	SCZ	BP	3	#N/A
NT_025741.13_50862767	6	146800031	GRM1	A	G	509	1	472	0.998941	260	1		SCZ		1	#N/A
rs362822	6	146800235	GRM1	T	C	522	0.534483	500	0.535	164	0.426829	LBC1921	SCZ	BP	3	#N/A
NT_025741.13_50863021	6	146800285	GRM1	C	T	517	0.999033	475	1	179	1	LBC1921			1	#N/A
NT_025741.13_50863025	6	146800289	GRM1	G	C	512	0.99707	472	0.998941	177	1	LBC1921	SCZ		2	#N/A
NT_025741.13_50863031	6	146800295	GRM1	C	T	351	0.994302	328	0.992378	1	1	LBC1921	SCZ		2	#N/A
NT_025741.13_50863047	6	146800311	GRM1	G	A	520	1	476	1	179	0.997207			BP	1	#N/A
rs362829	6	146800362	GRM1	C	T	522	0.999042	476	1	175	1	LBC1921			1	#N/A
NT_025741.13_50863201	6	146800465	GRM1	A	T	523	0.999044	474	0.99789	178	0.997191	LBC1921	SCZ	BP	3	#N/A
rs11146020	9	139152905	GRIN1	G	C	414	0.890097	74	0.844595	0	-	LBC1921	SCZ		2	#N/A
NT_024000.16_819639	9	139156457	GRIN1	G	A	529	0.992439	490	0.992857	186	0.989247	LBC1921	SCZ	BP	3	#N/A
rs10870196	9	139159977	GRIN1	A	G	516	0.975775	476	0.984244	256	0.994141	LBC1921	SCZ	BP	3	#N/A
NT_024000.16_825760	9	139162578	GRIN1	C	T	513	0.998051	475	1	247	1	LBC1921			1	#N/A
NT_024000.16_825832	9	139162650	GRIN1	C	T	502	1	465	0.998925	246	1		SCZ		1	#N/A
NT_024000.16_825839	9	139162657	GRIN1	G	A	503	1	465	0.998925	245	1		SCZ		1	#N/A
NT_024000.16_825894	9	139162712	GRIN1	C	T	510	0.99902	471	1	246	1	LBC1921			1	#N/A
NT_024000.16_826434	9	139163252	GRIN1	C	T	0	-	38	0.986842	1	1		SCZ		1	#N/A
NT_024000.16_834018	9	139170836	GRIN1	A	C	296	0.706081	228	0.690789	1	1	LBC1921	SCZ		2	#N/A
NT_024000.16_834044	9	139170862	GRIN1	A	G	93	0.731183	95	0.689474	0	-	LBC1921	SCZ		2	#N/A
rs1126442	9	139171197	GRIN1	G	A	158	0.746835	0	-	0	-	LBC1921			1	#N/A
NT_024000.16_835955	9	139172773	GRIN1	G	A	481	1	441	0.998866	239	1		SCZ		1	benign/possibly damaging
NT_024000.16_835986	9	139172804	GRIN1	G	A	434	0.997696	397	0.998741	214	1	LBC1921	SCZ		2	#N/A
NT_024000.16_835987	9	139172805	GRIN1	G	A	445	0.998876	486	1	252	1	LBC1921			1	#N/A
NT_024000.16_835998	9	139172816	GRIN1	G	A	456	0.998903	490	0.996939	252	1	LBC1921	SCZ		2	#N/A
NT_024000.16_835999	9	139172817	GRIN1	G	A	519	0.991329	496	0.990927	260	0.998077	LBC1921	SCZ	BP	3	#N/A
NT_024000.16_836003	9	139172821	GRIN1	G	A	380	0.993421	374	0.995989	133	1	LBC1921	SCZ		2	#N/A
NT_024000.16_836004	9	139172822	GRIN1	G	A	493	0.983773	489	0.993865	249	0.997992	LBC1921	SCZ	BP	3	#N/A
NT_024000.16_836005	9	139172823	GRIN1	G	A	516	0.999031	495	1	259	1	LBC1921			1	#N/A
NT_024000.16_836010	9	139172828	GRIN1	G	A	493	0.997972	488	0.996926	247	0.997976	LBC1921	SCZ	BP	3	#N/A
NT_024000.16_836011	9	139172829	GRIN1	G	A	420	0.997619	397	0.993703	219	0.997717	LBC1921	SCZ	BP	3	#N/A
NT_024000.16_836186	9	139173004	GRIN1	T	G	458	0.998908	489	0.997955	253	1	LBC1921	SCZ		2	#N/A
NT_024000.16_836195	9	139173013	GRIN1	C	A	447	0.998881	489	0.998977	252	1	LBC1921	SCZ		2	#N/A
NT_024000.16_838706	9	139175524	GRIN1	G	A	125	0.712	47	0.670213	0	-	LBC1921	SCZ		2	#N/A
NT_024000.16_839448	9	139176266	GRIN1	A	G	374	1	344	1	167	0.997006			BP	1	benign
NT_024000.16_839459	9	139176277	GRIN1	G	A	376	0.99867	354	0.997175	161	1	LBC1921	SCZ		2	#N/A
NT_024000.16_841200	9	139178018	GRIN1	G	A	501	1	488	0.998975	260	1		SCZ		1	#N/A
NT_024000.16_845855	9	139182673	GRIN1	C	T	516	0.999031	476	1	252	1	LBC1921			1	#N/A
NT_024000.16_845897	9	139182715	GRIN1	C	T	517	1	478	0.998954	253	1		SCZ		1	#N/A
NT_024000.16_846058	9	139182876	GRIN1	C	T	519	0.999037	479	1	255	1	LBC1921			1	#N/A
NT_024000.16_846111	9	139182929	GRIN1	G	T	514	1	474	1	253	0.998024			BP	1	#N/A
NT_024000.16_846130	9	139182948	GRIN1	C	A	526	0.999049	492	0.998984	260	1	LBC1921	SCZ		2	#N/A
NT_024000.16_846184	9	139183002	GRIN1	G	C	522	0.997126	492	0.996951	261	1	LBC1921	SCZ		2	#N/A
NT_024000.16_846268	9	139183086	GRIN1	G	A	377	0.998674	352	1	173	1	LBC1921			1	#N/A
NT_024000.16_846322	9	139183140	GRIN1	G	A	375	0.998667	339	1	167	1	LBC1921			1	#N/A
NT_024000.16_846327	9	139183145	GRIN1	G	A	372	1	345	0.998551	169	1		SCZ		1	#N/A
NT_033927.7_13392687	11	82847586	DLG2	G	A	527	0.987666	479	0.993737	253	0.990119	LBC1921	SCZ	BP	3	#N/A
NT_033927.7_13392797	11	82847696	DLG2	A	T	537	1	502	0.999004	263	1		SCZ		1	#N/A
NT_033927.7_13392803	11	82847702	DLG2	C	T	535	1	492	0.998984	263	1		SCZ		1	#N/A
NT_033927.7_13392919	11	82847818	DLG2	T	A	537	0.999069	502	1	263	1	LBC1921			1	#N/A
NT_033927.7_13392998	11	82847897	DLG2	C	T	537	0.999069	504	0.997024	261	0.998084	LBC1921	SCZ	BP	3	#N/A
rs4533060	11	82848003	DLG2	G	A	537	0.981378	498	0.981928	252	0.968254	LBC1921	SCZ	BP	3	#N/A
NT_033927.7_13393163	11	82848062	DLG2	A	G	537	0.997207	501	0.999002	263	1	LBC1921	SCZ		2	#N/A
NT_033927.7_13393416	11	82848315	DLG2	T	G	523	1	482	0.998963	259	1		SCZ		1	#N/A
NT_033927.7_13393472	11	82848371	DLG2	T	C	535	0.973832	493	0.96146	257	0.955253	LBC1921	SCZ	BP	3	#N/A
NT_033927.7_13393473	11	82848372	DLG2	G	A	536	0.995336	497	0.992958	260	0.996154	LBC1921	SCZ	BP	3	#N/A
NT_033927.7_13393484	11	82848383	DLG2	G	A	537	0.999069	501	0.998004	263	0.996198	LBC1921	SCZ	BP	3	#N/A
NT_033927.7_13393497	11	82848396	DLG2	T	C	537	0.994413	501	0.998004	263	0.988593	LBC1921	SCZ	BP	3	#N/A
NT_033927.7_13393652	11	82848551	DLG2	T	C	522	1	435	0.998851	259	1		SCZ		1	#N/A
NT_033927.7_13393749	11	82848648	DLG2	A	G	523	0.996176	433	0.993072	259	0.996139	LBC1921	SCZ	BP	3	#N/A
NT_033927.7_13393857	11	82848756	DLG2	A	C	518	0.996139	434	0.996544	256	0.998047	LBC1921	SCZ	BP	3	#N/A
NT_033927.7_13395766	11	82850665	DLG2	C	A	535	0.999065	498	1	258	1	LBC1921			1	#N/A
NT_033927.7_13395977	11	82850876	DLG2	A	T	535	0.999065	498	1	259	1	LBC1921			1	#N/A
NT_033927.7_13405373	11	82860272	DLG2	C	T	521	1	491	0.998982	260	0.998077		SCZ	BP	2	#N/A
NT_033927.7_13405452	11	82860351	DLG2	A	G	521	0.994242	492	0.997968	260	0.996154	LBC1921	SCZ	BP	3	probably damaging
rs34857356	11	82860374	DLG2	G	T	521	1	492	0.998984	260	0.998077		SCZ	BP	2	#N/A
NT_033927.7_13405579	11	82860478	DLG2	T	C	520	1	492	0.998984	259	1		SCZ		1	#N/A
rs2888834	11	82861324	DLG2	T	C	526	0.711027	452	0.736726	2	1	LBC1921	SCZ		2	#N/A
NT_033927.7_13406502	11	82861401	DLG2	C	T	530	0.998113	503	1	263	0.998099	LBC1921		BP	2	#N/A
rs7948741	11	82861619	DLG2	T	A	530	0.999057	503	0.999006	263	0.998099	LBC1921	SCZ	BP	3	#N/A
NT_033927.7_13414382	11	82869281	DLG2	A	G	490	0.99898	504	0.999008	263	0.998099	LBC1921	SCZ	BP	3	#N/A
NT_033927.7_13414558	11	82869457	DLG2	G	A	383	0.979112	422	0.985782	2	1	LBC1921	SCZ		2	#N/A
NT_033927.7_13416947	11	82871846	DLG2	G	A	518	1	438	1	245	0.997959			BP	1	#N/A
NT_033927.7_13417958	11	82872857	DLG2	G	T	531	0.998117	498	1	258	1	LBC1921			1	benign
NT_033927.7_13466432	11	82921331	DLG2	A	C	528	0.999053	447	1	122	1	LBC1921			1	#N/A
NT_033927.7_13466440	11	82921339	DLG2	A	C	529	1	446	1	122	0.995902			BP	1	#N/A
NT_033927.7_13466485	11	82921384	DLG2	T	C	529	0.999055	446	1	121	1	LBC1921			1	#N/A
NT_033927.7_13466616	11	82921515	DLG2	G	A	528	0.999053	448	1	122	1	LBC1921			1	#N/A
NT_033927.7_13466643	11	82921542	DLG2	T	A	529	0.999055	448	0.998884	122	1	LBC1921	SCZ		2	#N/A
NT_033927.7_13475687	11	82930586	DLG2	C	T	520	1	431	0.99884	251	1		SCZ		1	#N/A
NT_033927.7_13475793	11	82930692	DLG2	C	A	514	0.996109	420	0.996429	248	0.993952	LBC1921	SCZ	BP	3	#N/A
NT_033927.7_13567008	11	83021907	DLG2	G	A	48	0.989583	0	-	0	-	LBC1921			1	#N/A
NT_033927.7_13567112	11	83022011	DLG2	C	T	181	1	360	0.998611	125	1		SCZ		1	benign
NT_033927.7_13567166	11	83022065	DLG2	T	C	229	0.973799	348	0.985632	120	0.9875	LBC1921	SCZ	BP	3	#N/A
NT_033927.7_13567189	11	83022088	DLG2	C	T	226	0.997788	366	0.995902	135	1	LBC1921	SCZ		2	#N/A
NT_033927.7_13585773	11	83040672	DLG2	A	T	226	0.975664	338	0.97929	2	1	LBC1921	SCZ		2	#N/A
NT_033927.7_13615861	11	83070760	DLG2	C	T	178	1	378	0.998677	249	1		SCZ		1	#N/A
NT_033927.7_13616050	11	83070949	DLG2	T	A	515	0.998058	502	1	256	0.998047	LBC1921		BP	2	#N/A
rs17146082	11	83175285	DLG2	A	G	496	0.979839	490	0.984694	252	0.970238	LBC1921	SCZ	BP	3	#N/A
rs12796559	11	83175499	DLG2	C	T	535	0.985981	502	0.983068	259	0.976834	LBC1921	SCZ	BP	3	#N/A
NT_033927.7_13720725	11	83175624	DLG2	G	A	527	1	484	0.997934	252	0.998016		SCZ	BP	2	#N/A
NT_033927.7_13767553	11	83222452	DLG2	G	C	0	-	270	0.998148	234	1		SCZ		1	#N/A
NT_033927.7_13864033	11	83318932	DLG2	G	C	355	1	402	1	263	0.998099			BP	1	#N/A
NT_033927.7_13864035	11	83318934	DLG2	A	G	355	1	402	1	263	0.994297			BP	1	#N/A
NT_033927.7_13864057	11	83318956	DLG2	C	T	355	0.997183	402	1	263	0.996198	LBC1921		BP	2	#N/A
NT_033927.7_13896703	11	83351602	DLG2	G	A	0	-	384	0.989583	2	1		SCZ		1	#N/A
rs7952093	11	83351828	DLG2	T	A	429	0.794872	418	0.795454	233	0.854077	LBC1921	SCZ	BP	3	#N/A
rs7936991	11	83351843	DLG2	C	A	287	0.829268	286	0.856643	187	0.887701	LBC1921	SCZ	BP	3	#N/A
rs960531	11	83354234	DLG2	C	G	487	0.892197	374	0.855615	2	1	LBC1921	SCZ		2	#N/A
rs10792700	11	83369106	DLG2	C	G	0	-	433	0.796767	2	0.75		SCZ	BP	2	#N/A
NT_033927.7_13914250	11	83369149	DLG2	A	G	0	-	421	0.933492	2	1		SCZ		1	#N/A
NT_033927.7_13993375	11	83448274	DLG2	G	T	450	0.981111	427	0.974239	259	0.974903	LBC1921	SCZ	BP	3	#N/A
rs1945799	11	83487442	DLG2	T	C	276	0.936594	328	0.934451	212	0.948113	LBC1921	SCZ	BP	3	#N/A
rs3750917	11	83487761	DLG2	G	T	296	0.91554	265	0.915094	1	1	LBC1921	SCZ		2	#N/A
NT_033927.7_14097295	11	83552194	DLG2	C	T	502	0.999004	436	1	255	1	LBC1921			1	#N/A
rs1869472	11	83555723	DLG2	A	G	152	0.891447	67	0.880597	0	-	LBC1921	SCZ		2	#N/A
rs12801364	11	83555831	DLG2	T	C	337	0.952522	211	0.971564	0	-	LBC1921	SCZ		2	#N/A
rs7933566	11	83639899	DLG2	G	A	375	0.816	398	0.840452	206	0.837379	LBC1921	SCZ	BP	3	#N/A
rs1515083	11	83705416	DLG2	C	A	476	0.868698	450	0.85	138	0.855073	LBC1921	SCZ	BP	3	#N/A
NT_033927.7_14250750	11	83705649	DLG2	C	G	533	1	493	0.998986	262	0.998092		SCZ	BP	2	benign
NT_033927.7_14250900	11	83705799	DLG2	C	T	533	0.999062	494	1	258	1	LBC1921			1	benign
NT_033927.7_14251093	11	83705992	DLG2	G	C	535	1	500	1	187	0.997326			BP	1	#N/A
NT_033927.6_14444613	11	83923232	DLG2	T	C	347	0.95245	388	0.934278	258	0.914729	LBC1921	SCZ	BP	3	#N/A
NT_033927.7_14468346	11	83923245	DLG2	G	T	347	1	388	0.998711	258	1		SCZ		1	#N/A
NT_009714.16_6472987	12	13605280	GRIN2B	C	T	531	1	493	0.998986	250	1		SCZ		1	#N/A
NT_009714.16_6473002	12	13605295	GRIN2B	C	A	533	1	493	0.998986	252	1		SCZ		1	#N/A
NT_009714.16_6473022	12	13605315	GRIN2B	T	C	533	0.999062	493	1	251	1	LBC1921			1	#N/A
rs1805501	12	13605326	GRIN2B	A	G	47	0.968085	0	-	0	-	LBC1921			1	#N/A
rs1805502	12	13605448	GRIN2B	A	G	534	0.836142	441	0.846939	1	1	LBC1921	SCZ		2	#N/A
NT_009714.16_6473280	12	13605573	GRIN2B	C	T	0	-	45	0.988889	0	-		SCZ		1	#N/A
rs1805476	12	13605630	GRIN2B	G	T	456	0.638158	277	0.613718	0	-	LBC1921	SCZ		2	#N/A
NT_009714.16_6473461	12	13605754	GRIN2B	C	G	533	0.999062	499	0.998998	234	1	LBC1921	SCZ		2	#N/A
NT_009714.16_6473538	12	13605831	GRIN2B	A	G	181	0.994475	95	0.994737	0	-	LBC1921	SCZ		2	#N/A
NT_009714.16_6473571	12	13605864	GRIN2B	C	A	533	0.999062	498	0.998996	234	1	LBC1921	SCZ		2	#N/A
rs1805477	12	13605996	GRIN2B	C	T	0	-	347	0.997118	1	1		SCZ		1	#N/A
NT_009714.16_6473827	12	13606120	GRIN2B	C	A	532	1	492	0.998984	261	1		SCZ		1	#N/A
rs1805503	12	13606417	GRIN2B	T	G	533	0.971857	496	0.974798	259	0.990347	LBC1921	SCZ	BP	3	#N/A
rs890	12	13606575	GRIN2B	C	A	529	0.524575	493	0.545639	149	0.57047	LBC1921	SCZ	BP	3	#N/A
NT_009714.16_6474445	12	13606738	GRIN2B	C	G	538	0.999071	500	1	262	0.998092	LBC1921		BP	2	#N/A
NT_009714.16_6474471	12	13606764	GRIN2B	C	T	532	0.99906	495	1	260	1	LBC1921			1	#N/A
NT_009714.16_6474472	12	13606765	GRIN2B	G	A	538	0.979554	499	0.985972	260	0.996154	LBC1921	SCZ	BP	3	#N/A
NT_009714.16_6474550	12	13606843	GRIN2B	C	T	538	1	500	0.999	262	1		SCZ		1	#N/A
rs1805246	12	13607221	GRIN2B	G	A	532	0.952068	474	0.958861	249	0.971888	LBC1921	SCZ	BP	3	#N/A
rs1805247	12	13607242	GRIN2B	A	G	532	0.924812	365	0.917808	1	1	LBC1921	SCZ		2	#N/A
NT_009714.16_6475182	12	13607475	GRIN2B	C	T	516	0.999031	437	0.997712	259	1	LBC1921	SCZ		2	benign
NT_009714.16_6475594	12	13607887	GRIN2B	G	A	535	0.995327	445	0.994382	259	1	LBC1921	SCZ		2	#N/A
rs1806191	12	13607905	GRIN2B	G	A	533	0.489681	446	0.487668	160	0.575	LBC1921	SCZ	BP	3	#N/A
NT_009714.16_6476090	12	13608383	GRIN2B	C	A	533	1	500	1	263	0.998099			BP	1	benign
NT_009714.16_6476320	12	13608613	GRIN2B	C	T	522	1	440	0.998864	257	1		SCZ		1	#N/A
rs1806201	12	13608775	GRIN2B	G	A	332	0.73494	340	0.75	1	0.5	LBC1921	SCZ	BP	3	#N/A
NT_009714.16_6478965	12	13611258	GRIN2B	C	T	535	0.998131	497	1	262	1	LBC1921			1	benign
rs3026160	12	13611310	GRIN2B	G	A	534	0.86985	495	0.854545	260	0.836538	LBC1921	SCZ	BP	3	#N/A
NT_009714.16_6479050	12	13611343	GRIN2B	C	T	536	0.999067	498	1	261	1	LBC1921			1	#N/A
NT_009714.16_6479217	12	13611510	GRIN2B	G	A	530	0.99717	497	1	261	1	LBC1921			1	#N/A
NT_009714.16_6479238	12	13611531	GRIN2B	G	A	520	0.988461	490	0.991837	258	0.996124	LBC1921	SCZ	BP	3	#N/A
rs16909222	12	13613972	GRIN2B	A	G	497	0.958753	475	0.946316	243	0.952675	LBC1921	SCZ	BP	3	#N/A
NT_009714.16_6481892	12	13614185	GRIN2B	C	T	525	0.999048	493	1	256	1	LBC1921			1	#N/A
rs1806194	12	13614394	GRIN2B	T	C	342	0.568713	338	0.532544	182	0.552198	LBC1921	SCZ	BP	3	#N/A
NT_009714.16_6520406	12	13652699	GRIN2B	C	T	488	1	430	0.998837	195	1		SCZ		1	#N/A
rs1805521	12	13652750	GRIN2B	A	G	503	0.99503	433	0.991917	222	0.997748	LBC1921	SCZ	BP	3	#N/A
NT_009714.16_6520670	12	13652963	GRIN2B	G	A	503	1	435	0.998851	218	1		SCZ		1	#N/A
rs1805522	12	13653008	GRIN2B	G	A	503	0.965209	291	0.9811	2	1	LBC1921	SCZ		2	#N/A
rs1805482	12	13656041	GRIN2B	G	A	452	0.659292	296	0.695946	1	0.5	LBC1921	SCZ	BP	3	#N/A
NT_009714.16_6523772	12	13656065	GRIN2B	A	G	453	1	349	0.998567	207	1		SCZ		1	#N/A
NT_009714.16_6523813	12	13656106	GRIN2B	G	A	452	0.998894	349	1	187	1	LBC1921			1	#N/A
NT_009714.16_6523829	12	13656122	GRIN2B	T	G	454	0.993392	349	0.995702	204	0.997549	LBC1921	SCZ	BP	3	#N/A
NT_009714.16_6523848	12	13656141	GRIN2B	G	T	454	0.998899	349	0.998567	188	1	LBC1921	SCZ		2	#N/A
NT_009714.16_6526944	12	13659237	GRIN2B	G	C	463	0.99676	345	0.989855	212	0.995283	LBC1921	SCZ	BP	3	#N/A
NT_009714.16_6526998	12	13659291	GRIN2B	T	C	473	0.996829	372	0.990591	228	0.993421	LBC1921	SCZ	BP	3	#N/A
rs1805486	12	13659565	GRIN2B	G	A	502	0.963147	453	0.970199	218	0.993119	LBC1921	SCZ	BP	3	#N/A
NT_009714.16_6527560	12	13659853	GRIN2B	G	A	503	0.983101	454	0.987885	187	0.994652	LBC1921	SCZ	BP	3	#N/A
NT_009714.16_6527604	12	13659897	GRIN2B	C	A	496	0.996976	445	0.992135	197	0.989848	LBC1921	SCZ	BP	3	#N/A
NT_009714.16_6528577	12	13660870	GRIN2B	T	C	355	0.997183	393	0.996183	189	0.992063	LBC1921	SCZ	BP	3	#N/A
rs1805199	12	13660931	GRIN2B	C	T	264	0.854167	348	0.850575	169	0.834319	LBC1921	SCZ	BP	3	#N/A
NT_009714.16_6587567	12	13719860	GRIN2B	G	T	179	0.980447	0	-	0	-	LBC1921			1	#N/A
rs11055581	12	13719926	GRIN2B	T	C	402	0.812189	323	0.821981	1	1	LBC1921	SCZ		2	#N/A
NT_009714.16_6777672	12	13909965	GRIN2B	C	T	312	0.998397	331	1	158	1	LBC1921			1	#N/A
rs7301328	12	13910044	GRIN2B	G	C	166	0.563253	100	0.57	0	-	LBC1921	SCZ		2	#N/A
NT_009714.16_6777889	12	13910182	GRIN2B	G	A	533	0.999062	501	0.998004	263	1	LBC1921	SCZ		2	#N/A
NT_009714.16_6777927	12	13910220	GRIN2B	C	T	530	0.999057	500	1	263	1	LBC1921			1	benign
NT_009714.16_6778018	12	13910311	GRIN2B	G	T	529	1	500	0.999	263	1		SCZ		1	#N/A
NT_009714.16_6778102	12	13910395	GRIN2B	C	T	183	0.961749	47	0.946808	0	-	LBC1921	SCZ		2	#N/A
NT_009714.16_6778103	12	13910396	GRIN2B	G	A	524	1	497	0.998994	263	1		SCZ		1	benign
rs12818068	12	13910424	GRIN2B	C	T	534	0.902622	499	0.883767	262	0.902672	LBC1921	SCZ	BP	3	#N/A
NT_010393.15_1168700	16	9763122	GRIN2A	G	T	491	0.985743	489	0.982618	262	0.980916	LBC1921	SCZ	BP	3	#N/A
rs1014531	16	9763295	GRIN2A	G	A	459	0.589325	469	0.593817	251	0.609562	LBC1921	SCZ	BP	3	#N/A
NT_010393.15_1169083	16	9763505	GRIN2A	G	A	456	0.998903	470	0.997872	253	1	LBC1921	SCZ		2	#N/A
NT_010393.15_1169095	16	9763517	GRIN2A	A	C	454	1	467	1	252	0.998016			BP	1	#N/A
NT_010393.15_1169528	16	9763950	GRIN2A	T	C	537	1	498	0.998996	263	1		SCZ		1	#N/A
NT_010393.15_1169546	16	9763968	GRIN2A	A	G	537	0.999069	497	0.998994	262	0.998092	LBC1921	SCZ	BP	3	#N/A
rs11575877	16	9763982	GRIN2A	C	G	532	1	494	0.998988	261	1		SCZ		1	#N/A
NT_010393.15_1169561	16	9763983	GRIN2A	G	A	533	0.999062	491	1	261	1	LBC1921			1	#N/A
rs9937910	16	9764017	GRIN2A	C	T	528	1	477	0.998952	260	1		SCZ		1	#N/A
NT_010393.15_1169729	16	9764151	GRIN2A	C	G	533	1	493	0.998986	261	1		SCZ		1	#N/A
NT_010393.15_1169914	16	9764336	GRIN2A	G	A	522	0.999042	491	1	247	1	LBC1921			1	#N/A
NT_010393.15_1169935	16	9764357	GRIN2A	G	A	519	0.999037	491	1	243	1	LBC1921			1	#N/A
NT_010393.15_1169964	16	9764386	GRIN2A	C	A	518	1	491	1	245	0.997959			BP	1	#N/A
NT_010393.15_1170046	16	9764468	GRIN2A	C	T	520	0.994231	490	0.997959	243	0.989712	LBC1921	SCZ	BP	3	#N/A
NT_010393.15_1170125	16	9764547	GRIN2A	C	T	519	1	488	1	232	0.997845			BP	1	benign
NT_010393.15_1170429	16	9764851	GRIN2A	T	C	532	0.99906	503	1	259	1	LBC1921			1	benign
NT_010393.15_1170596	16	9765018	GRIN2A	A	T	518	0.999035	496	1	257	1	LBC1921			1	probably damaging
NT_010393.15_1170653	16	9765075	GRIN2A	G	C	514	0.999027	495	0.99899	250	1	LBC1921	SCZ		2	benign
NT_010393.15_1170948	16	9765370	GRIN2A	G	T	533	1	501	1	262	0.998092			BP	1	benign
NT_010393.15_1171115	16	9765537	GRIN2A	C	G	532	1	503	0.999006	262	1		SCZ		1	benign
NT_010393.15_1171252	16	9765674	GRIN2A	G	T	520	0.999038	496	0.998992	261	0.996169	LBC1921	SCZ	BP	3	possibly damaging
NT_010393.15_1171302	16	9765724	GRIN2A	C	T	535	1	502	0.999004	262	1		SCZ		1	possibly damaging
NT_010393.15_1171354	16	9765776	GRIN2A	C	G	537	0.999069	503	1	262	1	LBC1921			1	benign
NT_010393.15_1171597	16	9766019	GRIN2A	G	A	536	0.999067	503	0.998012	262	1	LBC1921	SCZ		2	#N/A
NT_010393.15_1171768	16	9766190	GRIN2A	A	T	501	1	485	0.998969	260	1		SCZ		1	#N/A
NT_010393.15_1171961	16	9766383	GRIN2A	T	C	501	0.997006	484	0.998967	260	1	LBC1921	SCZ		2	#N/A
rs11866328	16	9770057	GRIN2A	G	T	385	0.579221	368	0.552989	1	0.5	LBC1921	SCZ	BP	3	#N/A
NT_010393.15_1175775	16	9770197	GRIN2A	C	T	532	0.99906	489	1	224	1	LBC1921			1	#N/A
rs2872825	16	9770694	GRIN2A	G	T	364	0.568681	359	0.590529	229	0.722707	LBC1921	SCZ	BP	3	#N/A
NT_010393.15_1205292	16	9799714	GRIN2A	G	A	425	1	467	1	258	0.998062			BP	1	#N/A
NT_010393.15_1205379	16	9799801	GRIN2A	G	A	420	0.995238	461	0.995662	257	0.996109	LBC1921	SCZ	BP	3	#N/A
NT_010393.15_1205430	16	9799852	GRIN2A	G	A	422	1	462	1	256	0.998047			BP	1	#N/A
NT_010393.14_1229396	16	9823818	GRIN2A	G	A	520	0.967308	56	0.973214	0	-	LBC1921	SCZ		2	#N/A
rs11642764	16	9830680	GRIN2A	G	A	406	0.756158	399	0.729323	223	0.79148	LBC1921	SCZ	BP	3	#N/A
NT_010393.15_1236343	16	9830765	GRIN2A	A	G	531	0.997175	498	1	258	1	LBC1921			1	#N/A
NT_010393.15_1240810	16	9835232	GRIN2A	C	G	515	0.998058	488	0.998975	255	1	LBC1921	SCZ		2	#N/A
rs9924016	16	9842192	GRIN2A	G	A	268	0.738806	384	0.714844	194	0.791237	LBC1921	SCZ	BP	3	#N/A
NT_010393.15_1256550	16	9850972	GRIN2A	T	A	419	0.910501	392	0.889031	219	0.892694	LBC1921	SCZ	BP	3	#N/A
NT_010393.15_1256605	16	9851027	GRIN2A	A	G	532	0.99906	492	1	261	1	LBC1921			1	#N/A
NT_010393.15_1256610	16	9851032	GRIN2A	A	T	529	1	493	0.997972	263	1		SCZ		1	#N/A
NT_010393.15_1256612	16	9851034	GRIN2A	T	G	532	0.99906	497	0.998994	262	1	LBC1921	SCZ		2	#N/A
NT_010393.15_1256636	16	9851058	GRIN2A	T	A	532	1	491	1	262	0.998092			BP	1	#N/A
NT_010393.15_1256742	16	9851164	GRIN2A	G	A	531	1	497	0.998994	263	1		SCZ		1	#N/A
NT_010393.15_1256769	16	9851191	GRIN2A	G	A	533	1	495	1	260	0.998077			BP	1	#N/A
rs9932916	16	9892474	GRIN2A	G	C	528	1	494	1	263	0.998099			BP	1	#N/A
NT_010393.15_1298088	16	9892510	GRIN2A	C	T	528	1	493	1	263	0.998099			BP	1	#N/A
NT_010393.15_1298242	16	9892664	GRIN2A	G	A	513	1	494	0.998988	263	1		SCZ		1	#N/A
NT_010393.15_1344754	16	9939176	GRIN2A	A	T	510	0.99902	476	1	259	1	LBC1921			1	#N/A
NT_010393.15_1344859	16	9939281	GRIN2A	T	G	480	1	464	1	257	0.998054			BP	1	#N/A
NT_010393.15_1345152	16	9939574	GRIN2A	C	G	505	1	471	1	244	0.997951			BP	1	#N/A
NT_010393.15_1345538	16	9939960	GRIN2A	A	G	507	1	501	0.999002	262	0.998092		SCZ	BP	2	#N/A
NT_010393.15_1345658	16	9940080	GRIN2A	G	C	498	1	501	1	262	0.998092			BP	1	#N/A
rs11648171	16	9940218	GRIN2A	C	T	432	0.767361	434	0.77765	239	0.788703	LBC1921	SCZ	BP	3	#N/A
NT_010393.15_1587119	16	10181541	GRIN2A	T	G	514	1	491	0.998982	258	1		SCZ		1	probably damaging
NT_010393.15_1587272	16	10181694	GRIN2A	C	A	524	1	496	0.998992	256	1		SCZ		1	benign
NT_010393.15_1587351	16	10181773	GRIN2A	C	A	521	0.99904	498	0.998996	256	1	LBC1921	SCZ		2	#N/A
NT_010393.15_1587360	16	10181782	GRIN2A	C	T	523	0.999044	498	1	255	1	LBC1921			1	#N/A
rs2302711	16	10183199	GRIN2A	T	C	205	0.639024	244	0.655738	9	0.611111	LBC1921	SCZ	BP	3	#N/A
NT_010393.15_1588828	16	10183250	GRIN2A	G	T	284	0.996479	401	0.997506	235	0.995745	LBC1921	SCZ	BP	3	#N/A
NT_010393.15_1588950	16	10183372	GRIN2A	C	T	62	1	59	0.991525	9	0.944444		SCZ	BP	2	#N/A
NT_010393.15_1589422	16	10183844	GRIN2A	G	A	65	1	51	0.980392	7	0.928571		SCZ	BP	2	#N/A
NT_010393.15_1589731	16	10184153	GRIN2A	C	T	222	0.995495	125	0.984	0	-	LBC1921	SCZ		2	#N/A
NT_010718.15_6691154	17	7034530	DLG4	C	A	467	1	454	0.997797	150	0.993333		SCZ	BP	2	#N/A
NT_010718.15_6691286	17	7034662	DLG4	G	A	514	0.998054	491	0.997963	113	0.995575	LBC1921	SCZ	BP	3	#N/A
NT_010718.15_6691290	17	7034666	DLG4	G	A	511	1	489	0.998977	116	1		SCZ		1	#N/A
NT_010718.15_6691323	17	7034699	DLG4	A	G	508	0.999016	491	0.996945	110	0.995454	LBC1921	SCZ	BP	3	#N/A
NT_010718.15_6691398	17	7034774	DLG4	C	T	160	0.99375	58	0.991379	0	-	LBC1921	SCZ		2	benign
rs314251	17	7035922	DLG4	A	C	347	0.992795	411	0.998783	213	0.995305	LBC1921	SCZ	BP	3	#N/A
NT_010718.15_6692697	17	7036073	DLG4	G	A	367	0.998638	426	1	217	0.997696	LBC1921		BP	2	#N/A
NT_010718.15_6692745	17	7036121	DLG4	G	A	353	0.998584	410	1	216	1	LBC1921			1	#N/A
NT_010718.15_6693661	17	7037037	DLG4	C	T	510	0.99902	480	1	254	0.996063	LBC1921		BP	2	benign
NT_010718.15_6693694	17	7037070	DLG4	G	A	487	1	486	1	255	0.996078			BP	1	benign
rs35441057	17	7037114	DLG4	G	A	485	0.994845	475	0.995789	255	0.996078	LBC1921	SCZ	BP	3	#N/A
NT_010718.15_6694356	17	7037732	DLG4	G	A	538	1	504	0.999008	263	1		SCZ		1	#N/A
NT_010718.15_6694367	17	7037743	DLG4	C	T	538	0.999071	504	0.997024	263	1	LBC1921	SCZ		2	benign
NT_010718.15_6694560	17	7037936	DLG4	C	T	538	0.999071	504	1	263	1	LBC1921			1	#N/A
NT_010718.15_6694601	17	7037977	DLG4	C	T	521	0.987524	495	0.987879	260	0.992308	LBC1921	SCZ	BP	3	#N/A
NT_010718.15_6694702	17	7038078	DLG4	A	G	512	1	488	0.997951	258	1		SCZ		1	#N/A
NT_010718.15_6694937	17	7038313	DLG4	G	A	530	0.999057	478	0.998954	248	1	LBC1921	SCZ		2	#N/A
NT_010718.15_6694971	17	7038347	DLG4	G	A	529	1	479	0.998956	249	1		SCZ		1	#N/A
NT_010718.15_6695018	17	7038394	DLG4	G	A	433	0.972286	315	0.95873	1	1	LBC1921	SCZ		2	#N/A
NT_010718.15_6695066	17	7038442	DLG4	A	G	528	1	479	0.998956	250	1		SCZ		1	#N/A
NT_010718.15_6695075	17	7038451	DLG4	G	A	529	1	479	0.998956	249	1		SCZ		1	#N/A
NT_010718.15_6696973	17	7040349	DLG4	G	A	351	1	396	0.998737	250	1		SCZ		1	#N/A
NT_010718.15_6697130	17	7040506	DLG4	G	A	537	1	474	1	247	0.997976			BP	1	#N/A
rs17203281	17	7040535	DLG4	G	A	303	0.655115	331	0.687311	1	1	LBC1921	SCZ		2	#N/A
NT_010718.15_6697406	17	7040782	DLG4	G	A	526	0.996198	496	0.99496	252	0.998016	LBC1921	SCZ	BP	3	#N/A
NT_010718.15_6703386	17	7046762	DLG4	C	T	178	0.974719	100	0.955	0	-	LBC1921	SCZ		2	#N/A
NT_010718.15_6703539	17	7046915	DLG4	T	C	535	0.995327	500	0.999	262	0.998092	LBC1921	SCZ	BP	3	#N/A
NT_010718.15_6703720	17	7047096	DLG4	G	A	532	1	500	0.999	262	1		SCZ		1	#N/A
NT_010718.15_6703726	17	7047102	DLG4	G	A	534	0.990637	500	0.99	261	1	LBC1921	SCZ		2	#N/A
NT_010718.15_6703805	17	7047181	DLG4	G	T	519	1	471	0.997877	162	1		SCZ		1	#N/A
NT_010718.15_6703820	17	7047196	DLG4	C	A	513	0.998051	459	0.992375	172	1	LBC1921	SCZ		2	#N/A
rs408315	17	7047199	DLG4	A	G	520	0.978846	471	0.970276	172	0.991279	LBC1921	SCZ	BP	3	#N/A
NT_010718.15_6703971	17	7047347	DLG4	G	A	523	0.997132	471	1	170	1	LBC1921			1	#N/A
NT_010718.15_6704203	17	7047579	DLG4	T	G	459	1	432	0.998843	260	1		SCZ		1	#N/A
NT_010718.15_6704805	17	7048181	DLG4	C	T	364	0.987637	394	0.986041	226	1	LBC1921	SCZ		2	#N/A
NT_010718.15_6704965	17	7048341	DLG4	G	A	229	1	309	0.998382	115	0.995652		SCZ	BP	2	#N/A
NT_010718.15_6708704	17	7052080	DLG4	A	G	169	0.988166	340	0.967647	58	0.982759	LBC1921	SCZ	BP	3	#N/A
NT_010718.15_6708779	17	7052155	DLG4	T	A	144	1	358	0.998603	61	1		SCZ		1	probably damaging
rs178471	17	7052348	DLG4	C	T	180	0.580556	122	0.602459	0	-	LBC1921	SCZ		2	#N/A
NT_010718.15_6714430	17	7057806	DLG4	C	T	48	0.989583	0	-	0	-	LBC1921			1	#N/A
NT_010718.15_6714549	17	7057925	DLG4	T	C	46	0.978261	0	-	0	-	LBC1921			1	#N/A
NT_010718.15_6717731	17	7061107	DLG4	C	T	500	0.999	482	1	256	1	LBC1921			1	#N/A
rs2074220	17	7061143	DLG4	C	T	500	0.995	482	0.996888	255	0.998039	LBC1921	SCZ	BP	3	#N/A
NT_010718.15_6717821	17	7061197	DLG4	G	A	507	1	483	1	256	0.998047			BP	1	#N/A
NT_010718.15_6717826	17	7061202	DLG4	T	C	506	1	483	1	256	0.998047			BP	1	#N/A
NT_010718.15_6719020	17	7062396	DLG4	G	A	522	0.997126	484	1	257	1	LBC1921			1	#N/A
rs2521985	17	7062509	DLG4	C	T	509	0.611002	464	0.62931	249	0.614458	LBC1921	SCZ	BP	3	#N/A
NT_010718.15_6719196	17	7062572	DLG4	C	T	176	0.997159	483	1	251	1	LBC1921			1	#N/A
NT_010718.15_6719257	17	7062633	DLG4	T	C	29	0.982759	0	-	0	-	LBC1921			1	#N/A
NT_010718.15_6719452	17	7062828	DLG4	C	A	526	0.998099	398	1	258	1	LBC1921			1	#N/A
NT_010718.15_6719688	17	7063064	DLG4	G	A	537	0.967411	504	0.962302	263	0.960076	LBC1921	SCZ	BP	3	#N/A
rs739669	17	7063101	DLG4	A	G	537	0.605214	502	0.626494	263	0.619772	LBC1921	SCZ	BP	3	#N/A
NT_010718.15_6719896	17	7063272	DLG4	G	T	481	0.995842	502	0.992032	259	0.996139	LBC1921	SCZ	BP	3	#N/A
NT_010718.15_6719910	17	7063286	DLG4	G	A	536	0.998134	503	0.999006	263	0.998099	LBC1921	SCZ	BP	3	#N/A
rs2017365	17	7063348	DLG4	G	A	435	0.501149	348	0.505747	1	0	LBC1921	SCZ	BP	3	#N/A
NT_010718.15_6720176	17	7063552	DLG4	C	T	484	0.966942	479	0.960334	240	0.960417	LBC1921	SCZ	BP	3	#N/A
rs11797456	X	69582080	DLG3	G	A	168	0.985119	44	0.954545	0	-	LBC1921	SCZ		2	benign
NT_011669.15_7983513	X	69582250	DLG3	C	G	168	0.988095	46	0.98913	1	1	LBC1921	SCZ		2	#N/A
NT_011669.15_7983545	X	69582282	DLG3	G	T	170	0.982353	46	0.967391	1	1	LBC1921	SCZ		2	#N/A
rs2281868	X	69585188	DLG3	A	G	240	0.5625	120	0.533333	9	0.611111	LBC1921	SCZ	BP	3	benign
NT_011669.15_7986837	X	69585574	DLG3	G	C	524	1	476	0.99895	237	1		SCZ		1	#N/A
NT_011669.15_7986919	X	69585656	DLG3	A	G	531	1	482	0.997925	252	1		SCZ		1	#N/A
NT_011669.15_7986981	X	69585718	DLG3	T	C	531	0.992467	481	0.996881	252	1	LBC1921	SCZ		2	#N/A
NT_011669.15_7987123	X	69585860	DLG3	G	A	525	0.994286	476	0.995798	259	0.996139	LBC1921	SCZ	BP	3	#N/A
NT_011669.16_7987193	X	69585930	DLG3	G	T	529	1	482	1	259	0.996139			BP	1	#N/A
NT_011669.16_7987217	X	69585954	DLG3	C	T	529	0.999055	471	0.998938	258	1	LBC1921	SCZ		2	#N/A
NT_011669.16_7987426	X	69586163	DLG3	G	A	265	0.99434	383	1	202	1	LBC1921			1	#N/A
NT_011669.15_7987903	X	69586640	DLG3	G	A	524	0.999046	480	1	122	1	LBC1921			1	#N/A
NT_011669.15_7988339	X	69587076	DLG3	C	T	526	0.977186	479	0.990605	253	0.982213	LBC1921	SCZ	BP	3	#N/A
NT_011669.15_7989590	X	69588327	DLG3	A	G	388	0.957474	375	0.969333	95	0.973684	LBC1921	SCZ	BP	3	#N/A
NT_011669.16_7990288	X	69589025	DLG3	C	T	496	0.998992	453	0.997792	256	1	LBC1921	SCZ		2	#N/A
NT_011669.16_7990319	X	69589056	DLG3	G	A	473	1	437	0.998856	257	1		SCZ		1	#N/A
NT_011669.16_7990331	X	69589068	DLG3	C	T	495	0.991919	468	0.986111	256	0.996094	LBC1921	SCZ	BP	3	#N/A
rs12850410	X	69589187	DLG3	G	C	101	0.920792	125	0.904	163	0.90184	LBC1921	SCZ	BP	3	#N/A
NT_011669.16_7991408	X	69590145	DLG3	G	A	511	1	477	1	255	0.998039			BP	1	#N/A
NT_011669.14_7991452	X	69590189	DLG3	C	T	178	0.775281	99	0.757576	0	-	LBC1921	SCZ		2	#N/A
NT_011669.16_7992016	X	69590753	DLG3	C	A	533	0.999062	495	1	261	1	LBC1921			1	#N/A
NT_011669.15_8016899	X	69615636	DLG3	C	G	480	0.998958	488	0.998975	258	0.996124	LBC1921	SCZ	BP	3	#N/A
rs4844122	X	69633452	DLG3	G	C	519	0.950867	475	0.96	259	0.944015	LBC1921	SCZ	BP	3	#N/A
NT_011669.16_8034832	X	69633569	DLG3	C	T	353	1	398	1	252	0.996032			BP	1	#N/A
rs1886890	X	69635039	DLG3	C	T	183	0.54918	238	0.581933	168	0.559524	LBC1921	SCZ	BP	3	#N/A
NT_011669.15_8036435	X	69635172	DLG3	T	C	182	0.978022	231	0.969697	168	0.970238	LBC1921	SCZ	BP	3	#N/A
NT_011669.15_8036454	X	69635191	DLG3	G	A	182	1	241	0.997925	168	1		SCZ		1	#N/A
NT_011669.15_8036479	X	69635216	DLG3	G	A	182	0.994505	231	1	168	1	LBC1921			1	#N/A
NT_011669.15_8036547	X	69635284	DLG3	C	A	138	0.992754	189	1	150	1	LBC1921			1	#N/A
NT_011669.15_8037180	X	69635917	DLG3	T	G	0	-	47	0.978723	0	-		SCZ		1	#N/A
NT_011669.16_8037670	X	69636407	DLG3	G	A	499	1	392	0.997449	230	0.997826		SCZ	BP	2	#N/A
NT_011669.14_8038021	X	69636758	DLG3	C	G	412	0.997573	315	0.992063	152	1	LBC1921	SCZ		2	#N/A
NT_011669.15_8038160	X	69636897	DLG3	C	G	365	0.808219	382	0.790576	95	0.868421	LBC1921	SCZ	BP	3	#N/A
NT_011669.15_8038179	X	69636916	DLG3	T	C	512	1	490	1	137	0.99635			BP	1	#N/A
NT_011669.14_8038191	X	69636928	DLG3	G	C	523	0.993308	494	0.996964	146	1	LBC1921	SCZ		2	#N/A
NT_011669.15_8038195	X	69636932	DLG3	C	T	525	0.998095	493	1	139	1	LBC1921			1	#N/A
NT_011669.15_8038213	X	69636950	DLG3	C	T	515	1	493	1	164	0.996951			BP	1	#N/A
NT_011669.15_8038418	X	69637155	DLG3	T	C	528	0.998106	488	1	173	1	LBC1921			1	probably damaging
NT_011669.15_8038521	X	69637258	DLG3	T	A	524	1	494	0.997976	119	1		SCZ		1	#N/A
NT_011669.15_8038780	X	69637517	DLG3	A	G	527	1	489	0.997955	237	1		SCZ		1	probably damaging
NT_011669.15_8038891	X	69637628	DLG3	G	C	472	1	482	1	197	0.997462			BP	1	#N/A
NT_011669.16_8041352	X	69640089	DLG3	G	A	482	0.994813	460	0.998913	247	1	LBC1921	SCZ		2	#N/A
NT_011669.15_8041875	X	69640612	DLG3	T	A	183	0.983607	101	0.975247	0	-	LBC1921	SCZ		2	#N/A
rs1044422	X	69640819	DLG3	G	A	469	0.796375	491	0.786151	262	0.765267	LBC1921	SCZ	BP	3	#N/A
NT_011669.16_8042199	X	69640936	DLG3	C	A	472	1	495	0.99899	262	1		SCZ		1	#N/A
NT_011669.15_8042287	X	69641024	DLG3	G	A	176	1	97	0.974227	0	-		SCZ		1	#N/A
NT_011669.15_8042473	X	69641210	DLG3	T	C	534	0.995318	498	0.997992	259	0.994208	LBC1921	SCZ	BP	3	#N/A
NT_011669.16_8042650	X	69641387	DLG3	C	T	534	0.998127	498	1	258	1	LBC1921			1	#N/A
NT_011669.16_8042672	X	69641409	DLG3	C	T	534	1	499	1	259	0.998069			BP	1	#N/A
rs3828017	X	69641456	DLG3	G	T	183	0.557377	101	0.574257	0	-	LBC1921	SCZ		2	#N/A
NT_011669.16_8043020	X	69641757	DLG3	G	A	526	1	486	0.998971	257	1		SCZ		1	#N/A
NT_011669.15_8043073	X	69641810	DLG3	C	T	526	1	487	0.997947	257	1		SCZ		1	#N/A
NT_011669.16_8043099	X	69641836	DLG3	C	T	526	0.998099	488	1	257	1	LBC1921			1	#N/A
NT_011669.15_8043171	X	69641908	DLG3	G	A	519	1	482	0.997925	253	1		SCZ		1	#N/A
rs3752323	X	69642086	DLG3	C	T	374	0.819519	414	0.81401	183	0.893443	LBC1921	SCZ	BP	3	#N/A
NT_011669.15_8043470	X	69642207	DLG3	G	C	402	0.998756	388	1	150	1	LBC1921			1	#N/A

## Sheet: Sheet6
SNP	Key	Chr	Position	Gene	Allele1	Allele2	N	Frequency_LBC	N2	Frequency_SCZ	N3	Frequency_BP	LBC1921	SCZ	BP	Number_of_populations	Fisher's exact test	Ensembl	Protein	Uniprot	Mutation	Motif	Domain	PolyPhen	Sift	Model	Model z-score	2nd str	Environment	Template pdb	SDM	DDG	DAS	Glycosylation	Disulph known	Structurally mapped disulph	Disulph proximity	Polphen (0-1)	Sift (0-1)	Structural stability (0-1)	Phos score (0-2)	Disulph score	Glycos score	Total score
NT_009714.16_6475182	CL	12	13607475	GRIN2B	C	T	516	0.999031	437	0.997712	259	1	LBC1921	SCZ		2	1	ENST00000279593	GRIN2B	Q13224	V1322I	prsVslk	CTD	benign	tolerated (0.7)	no	-	-	-	-	-	-	netphos proximity (hi)	-	yes	no	-	0	0	0	1	0	0	1
NT_009714.16_6476090	CM	12	13608383	GRIN2B	C	A	533	1	500	1	263	0.998099			BP	1	1	ENST00000279593	GRIN2B	Q13224	S1019I	rsiSkkp	CTD	benign	tolerated (0.14)	no	-	-	-	-	-	-	2x netphos proximity (hi)	-	yes	no	-	0	0	0	2	0	0	2
NT_009714.16_6478965	CN	12	13611258	GRIN2B	C	T	535	0.998131	497	1	262	1	LBC1921			1	0.170844	ENST00000279593	GRIN2B	Q13224	G856S	vcsGkpg	CTD	benign	tolerated (0.32)	no	-	-	-	-	-	-	-	no	yes	no	-	0	0	0	0	0	0	0
NT_009714.16_6777927	CO	12	13910220	GRIN2B	C	T	530	0.999057	500	1	263	1	LBC1921			1	0.409899	ENST00000279593	GRIN2B	Q13224	V64M	hlsVvpr	NTD	benign	affect function (0.003)	yes	19.3	loop	exposed	1jdp	neutral	-	-	no	yes	no	-	0	1	0	0	0	0	1
NT_009714.16_6778103	CP	12	13910396	GRIN2B	G	A	524	1	497	0.998994	263	1		SCZ		1	1	ENST00000279593	GRIN2B	Q13224	A5V	kprAecc	signal peptide	benign	insufficient sequences	no	-	-	-	-	-	-	-	no	yes	no	-	0	0	0	0	0	0	0
NT_010393.15_1170125	CQ	16	9764547	GRIN2A	C	T	519	1	488	1	232	0.997845			BP	1	1	ENST00000330684	GRIN2A	Q12879	R1452H	snrRvyk	CTD	benign	tolerated (0.88)	no	-	-	-	-	-	-	phos proximity	-	yes	no	-	0	0	0	1	0	0	1
NT_010393.15_1170429	CR	16	9764851	GRIN2A	T	C	532	0.99906	503	1	259	1	LBC1921			1	0.411128	ENST00000330684	GRIN2A	Q12879	S1351G	ledSkrs	CTD	benign	tolerated (0.44)	no	-	-	-	-	-	-	netphos proximity (hi)	-	yes	no	-	0	0	0	1	0	0	1
NT_010393.15_1170596	CS	16	9765018	GRIN2A	A	T	518	0.999035	496	1	257	1	LBC1921			1	0.407553	ENST00000330684	GRIN2A	Q12879	I1295N	ydnIvdk	CTD	probably damaging	affect function (0.01)	no	-	-	-	-	-	-	netphos proximity (hi)	-	yes	no	-	1	1	0	1	0	0	3
NT_010393.15_1170653	CT	16	9765075	GRIN2A	G	C	514	0.999027	495	0.99899	250	1	LBC1921	SCZ		2	1	ENST00000330684	GRIN2A	Q12879	A1276G	qnnAlql	CTD	benign	tolerated (0.4)	no	-	-	-	-	-	-	-	-	yes	no	-	0	0	0	0	0	0	0
NT_010393.15_1170948	CU	16	9765370	GRIN2A	G	T	533	1	501	1	262	0.998092			BP	1	1	ENST00000330684	GRIN2A	Q12879	L1178I	eegLsnn	CTD	benign	tolerated (0.43)	no	-	-	-	-	-	-	netphos proximity (hi)	-	yes	no	-	0	0	0	1	0	0	1
NT_010393.15_1171115	CV	16	9765537	GRIN2A	C	G	532	1	503	0.999006	262	1		SCZ		1	1	ENST00000330684	GRIN2A	Q12879	G1122A	tidGeke	CTD	benign	tolerated (0.48)	no	-	-	-	-	-	-	-	-	yes	no	-	0	0	0	0	0	0	0
NT_010393.15_1171252	CW	16	9765674	GRIN2A	G	T	520	0.999038	496	0.998992	261	0.996169	LBC1921	SCZ	BP	3	0.650134	ENST00000330684	GRIN2A	Q12879	N1076K	epdNskn	CTD	possibly damaging	affect function (0.03)	no	-	-	-	-	-	-	-	-	yes	no	-	1	1	0	0	0	0	2
NT_010393.15_1171302	CX	16	9765724	GRIN2A	C	T	535	1	502	0.999004	262	1		SCZ		1	1	ENST00000330684	GRIN2A	Q12879	D1060N	ahsDise	CTD	possibly damaging	affect function (0.00)	no	-	-	-	1	-	-	netphos proximity (hi)	-	yes	no	-	1	1	0	1	0	0	3
NT_010393.15_1171354	CY	16	9765776	GRIN2A	C	G	537	0.999069	503	1	262	1	LBC1921			1	0.412442	ENST00000330684	GRIN2A	Q12879	R1042S	aenRths	CTD	benign	tolerated (0.38)	no	-	-	-	-	-	-	netphos proximity (hi)	-	yes	no	-	0	0	0	1	0	0	1
NT_010393.15_1587119	Cz	16	10181541	GRIN2A	T	G	514	1	491	0.998982	258	1		SCZ		1	1	ENST00000330684	GRIN2A	Q12879	T77P	mnrTdpk	NTD	probably damaging	affect function (0.01)	yes	18.43	loop	buried	1dp4	neutral	-	netnglyc, netphos proximity (hi)	yes (within 2)	yes	no	-	1	1	0	0	0	2	4
NT_010393.15_1587272	AA	16	10181694	GRIN2A	C	A	524	1	496	0.998992	256	1		SCZ		1	1	ENST00000330684	GRIN2A	Q12879	A26S	apsAaae	NTD	benign	tolerated (0.78)	no	-	-	-	-	-	-	-	no	yes	no	-	0	0	0	0	0	0	0
NT_010718.15_6691398	AB	17	7034774	DLG4	C	T	160	0.99375	58	0.991379	0	-	LBC1921	SCZ		2	1	ENST00000293813	DLG4	P78352	V718I	yiwVpar	SH3-GK	benign	tolerated (0.454)	no	34.71	c-tail	exposed	1t3l	-	-	-	-	no	-	-	0	0	0	0	0	0	0
NT_010718.15_6693661	AC	17	7037037	DLG4	C	T	510	0.99902	480	1	254	0.996063	LBC1921		BP	2	1	ENST00000293813	DLG4	P78352	S606N	qynShly	SH3-GK	benign	tolerated (0.87)	yes	34.71	helix	exposed	1t3l	neutral	-	ligands proximity	-	no	-	-	0	0	0	0	0	0	0
NT_010718.15_6693694	AD	17	7037070	DLG4	G	A	487	1	486	1	255	0.996078			BP	1	0.521197	ENST00000293813	DLG4	P78352	A595V	diqAhkf	SH3-GK	benign	affect function (0.05)	yes	34.71	loop	exposed	1t3l	neutral	-	ligands proximity	-	no	-	-	0	1	0	0	0	0	1
NT_010718.15_6694367	AE	17	7037743	DLG4	C	T	538	0.999071	504	0.997024	263	1	LBC1921	SCZ		2	0.647486	ENST00000293813	DLG4	P78352	V520I	edsVlsy	SH3-GK	benign	tolerated (0.78)	yes	34.71	loop	exposed	1t3l	neutral	-	3x netphos proximity (hi)	-	no	-	-	0	0	0	2	0	0	2
NT_010718.15_6708779	AF	17	7052155	DLG4	T	A	144	1	358	0.998603	61	1		SCZ		1	1	OTTHUMT00000259423	DLG4-6	N.A.	H53L	eagHgvv	-	probably damaging	affect function (0.04)
NT_011669.15_8038418	AG	X	69637155	DLG3	T	C	528	0.998106	488	1	173	1	LBC1921			1	0.197095	ENST00000374355	DLG3	Q5JUW8	M784T	ealMemn	SH3-GK	probably damaging	affect function (0.002)	yes	40.71	helix	exposed	1t3l	disease	-2.371	-	-	no	-	-	1	1	1	0	0	0	3
NT_011669.15_8038780	AH	X	69637517	DLG3	A	G	527	1	489	0.997955	237	1		SCZ		1	0.512417	ENST00000374355	DLG3	Q5JUW8	Y799C	nkiYdka	SH3-GK	probably damaging	affect function (0.000)	yes	35.22	helix	exposed	1t3l	disease	-8.244	-	-	no	-	-	1	1	1	0	0	0	3
NT_016354.18_82790818	AI	4	158462121	GRIA2	T	G	534	0.999064	500	0.998	262	1	LBC1921	SCZ		2	1	ENST00000264426	GRIA2	P42262	S268A	yddSlvs	LBD	benign	tolerated (0.1)	yes	17.02	3-10 loop	exposed	aminobp (2lbp, 2liv)	neutral	-	-	no	yes	no	-	0	0	0	0	0	0	0
NT_024000.16_835955	AJ	9	139172773	GRIN1	G	A	481	1	441	0.998866	239	1		SCZ		1	1	ENST00000315048	GRIN1	Q05586	V364M	lvqVgiy	NTD	benign/possibly damaging	affect function (0.00)	yes	23.52	strand	buried	1dp4	neutral	-	netnglyc proximity	yes (within 4)	yes	yes	none	1	1	0	1	0	1	4
NT_024000.16_839448	AK	9	139176266	GRIN1	A	G	374	1	344	1	167	0.997006			BP	1	1	ENST00000315048	GRIN1	Q05586	I513V	admIvap	LBD	benign	tolerated (0.13)	yes	46.01	strand	buried	1pb7	neutral	-	ligands proximity	no	yes	yes	none	0	0	0	0	0	0	0
NT_025741.13_50730298	AL	6	146667562	GRM1	G	A	536	0.998134	480	1	152	1	LBC1921			1	0.210487	ENST00000282753	GRM1	Q13255	R358K	lklRldt	LBD	benign	tolerated (0.31)	yes	66.09	loop	exposed	1ewk	neutral	-	-	no	yes	yes	none	0	0	0	0	0	0	0
NT_025741.13_50778000	AM	6	146715264	GRM1	T	G	514	0.998054	499	1	263	1	LBC1921			1	0.162171	ENST00000282753	GRM1	Q13255	S458A	iksSfig	LBD	benign	affect function (0.02)	yes	66.09	strand	exposed	1ewk	neutral	-	-	no	yes	yes	none	0	1	0	0	0	0	1
NT_025741.13_50812495	AN	6	146749759	GRM1	C	T	339	1	370	1	248	0.997984			BP	1	1	ENST00000282753	GRM1	Q13255	T548M	wicTack	CRD	benign/possibly damaging	affect function (0.02)	yes	51.7	strand	exposed	2e4u	neutral	-	between two cys	no	yes	yes	1x1, 1x2, 1x4	1	1	0	0	3	0	5
NT_025741.13_50812541	AO	6	146749805	GRM1	A	C	344	0.998547	370	0.998649	249	0.997992	LBC1921	SCZ	BP	3	1	ENST00000282753	GRM1	Q13255	K563N	ftcKacd	CRD	benign	tolerated (0.1)	yes	51.7	strand	exposed	2e4u	neutral	-	between two cys	no	yes	yes	1x1, 1x2	0	0	0	0	2	0	2
NT_025741.13_50812575	AP	6	146749839	GRM1	C	G	337	1	369	0.998645	237	1		SCZ		1	1	ENST00000282753	GRM1	Q13255	L575V	nadLtgc	CRD	possibly damaging	tolerated (0.08)	yes	51.7	loop	exposed, +ive phi torsion	2e4u	neutral	-	netphos proximity (hi)	no	yes	yes	1x3	1	0	0	0	1	0	2
NT_025741.13_50859502	AQ	6	146796766	GRM1	T	C	352	0.998579	0	-	0	-	LBC1921			1	1	ENST00000282753	GRM1	Q13255	M909T	gqhMwhr	CTD	possibly damaging	affect function (0.04)	no	-	-	-	-	-	-	-	-	yes	yes		1	1	0	0	0	0	2
NT_025741.13_50859982	AR	6	146797246	GRM1	C	T	536	0.997201	502	1	263	1	LBC1921			1	0.0698147	ENST00000282753	GRM1	Q13255	P1069L	yppPppp	CTD	benign	tolerated (0.08)	yes	5.22	loop	exposed	2no2	neutral	-	-	-	yes	yes		0	0	0	0	0	0	0
NT_025741.14_50824408	AS	6	146761672	GRM1	C	A	351	1	401	0.998753	261	1		SCZ		1	1	ENST00000282753	GRM1	Q13255	L602M	fscLgil	GPCR	benign	tolerated (0.08)	no	-	-	-	-	-	-	-	-	yes	yes	none	0	0	0	0	0	0	0
NT_025741.14_50824416	AT	6	146761680	GRM1	C	G	349	1	399	0.998747	261	1		SCZ		1	1	ENST00000282753	GRM1	Q13255	I604M	clgIlvt	GPCR	benign	affect function (0.05)	no	-	-	-	-	-	-	-	-	yes	yes	none	0	1	0	0	0	0	1
NT_029289.10_14036460	AU	5	152853717	GRIA1	C	T	489	0.998977	501	1	262	1	LBC1921			1	0.390575	ENST00000285900	GRIA1	P42261	A40V	qehAafr	LBD	benign	affect function (0.01)	yes	19.47	helix	partially	aminobp (2lbp, 2liv)	neutral	-	-	no	yes	no	-	0	1	0	0	0	0	1
NT_029289.10_14217134	AV	5	153034391	GRIA1	C	T	531	0.999058	483	1	260	1	LBC1921			1	0.416797	ENST00000285900	GRIA1	P42261	R280W	dhtRvdw	LBD	possibly damaging	affect function (0.01)	no	19.47	loop	exposed	aminobp (2lbp, 2liv)	-	-	-	no	yes	no	-	1	1	0	0	0	0	2
NT_029289.10_14228803	AW	5	153046060	GRIA1	T	C	387	1	385	1	217	0.997696			BP	1	1	ENST00000285900	GRIA1	P42261	M371T	vieMkhd	LBD	probably damaging	affect function (0.01)	yes	19.47	strand	buried	aminobp (2lbp, 2liv)	neutral	-2.801	-	no	yes	no	-	1	1	2	0	0	0	4
NT_029928.12_1412397	AX	3	198277060	DLG1	C	A	523	0.999044	502	0.998008	263	0.994297	LBC1921	SCZ	BP	3	0.411087	ENST00000314062	DLG1	Q12959	V717L	trpViil	SH3-GK	benign/possibly damaging	affect function (0.01)	yes	35.67	strand	buried	1t3l	neutral	-	-	-	no	-	-	1	1	0	0	0	0	2
NT_029928.12_1415824	AY	3	198280487	DLG1	G	A	516	0.998062	470	1	254	0.998031	LBC1921		BP	2	0.574197	ENST00000314062	DLG1	Q12959	R694C	ssyRgqe	SH3-GK	possibly damaging/probably damaging	tolerated (0.06)	no	35.67	loop	unstructured	1t3l	-	-	2x netphos (hi)	-	no	-	-	1	0	0	2	0	0	3
NT_029928.12_1437622	AZ	3	198302285	DLG1	C	T	245	0.995918	483	0.998965	214	1	LBC1921	SCZ		2	0.167599	ENST00000314062	DLG1	Q12959	R552H	eysRfea	linker	probably damaging	tolerated (0.05)	no	-	-	-	-	-	-	netphos (hi)	-	no	-	-	1	0	0	1	0	0	2
NT_029928.12_1466112	BA	3	198330775	DLG1	G	A	165	1	480	0.998958	170	1		SCZ		1	1	ENST00000314062	DLG1	Q12959	H430Y	vdnHvsp	PDZ (linker??)	benign	tolerated (1.0)	no	-	-	-	-	-	-	-	-	no	-	-	0	0	0	0	0	0	0
NT_029928.12_1486821	BB	3	198351484	DLG1	G	T	531	0.999058	499	1	258	0.998062	LBC1921		BP	2	1	ENST00000314062	DLG1	Q12959	H246N	dnpHigd	PDZ	probably damaging	affect function (0.05)	no	25.79	loop	unstructured	1n99	-	-	-	-	no	-	-	1	1	0	0	0	0	2
NT_029928.12_1541139	BC	3	198405802	DLG1	A	G	519	1	456	1	248	0.997984			BP	1	1	ENST00000314062	DLG1	Q12959	I125T	spqItne	polyubiq. (PEST domain)	benign	affect function (0.04)	no	-	-	-	-	-	-	-	-	no	-	-	0	1	0	0	0	0	1
NT_029928.12_1629343	BD	3	198494006	DLG1	G	A	532	0.99906	479	1	255	1	LBC1921			1	0.420221	ENST00000314062	DLG1	Q12959	L87F	issLpss		benign	tolerated (0.1)	no	-	-	-	-	-	-	2x netphos (hi)	-	no	-	-	0	0	0	2	0	0	2
NT_029928.12_1629399	BE	3	198494062	DLG1	T	C	533	1	479	1	254	0.998031			BP	1	1	ENST00000314062	DLG1	Q12959	D68G	kciDrsk	linker	possibly damaging	tolerated (0.05)	no	-	-	-	-	-	-	-	-	no	-	-	1	0	0	0	0	0	1
NT_029928.12_1629403	BF	3	198494066	DLG1	T	C	533	1	479	1	255	0.998039			BP	1	1	ENST00000314062	DLG1	Q12959	I67V	pkcIdrs	linker	benign	tolerated (0.4)	no	-	-	-	-	-	-	-	-	no	-	-	0	0	0	0	0	0	0
NT_033927.7_13405452	BG	11	82860351	DLG2	A	G	521	0.994242	492	0.997968	260	0.996154	LBC1921	SCZ	BP	3	0.334	OTTHUMT00000259253	DLG2	Q15700	S699P	dliSefp	SH3-GK	probably damaging	affect function (0.00)	yes	15.76	helix	surface	1t3l	neutral	-	-	-	no	-	-	1	1	0	0	0	0	2
NT_033927.7_13417958	BH	11	82872857	DLG2	G	T	531	0.998117	498	1	258	1	LBC1921			1	0.170134	ENST00000280241	DLG2	Q15700	N647K	fykNkeq	SH3-GK	benign	tolerated (0.46)	no	37.98	loop	unstructured	1t3l	-	-	netphos (hi)	-	no	-	-	0	0	0	1	0	0	1
NT_033927.7_13567112	BI	11	83022011	DLG2	C	T	181	1	360	0.998611	125	1		SCZ		1	1	ENST00000280241	DLG2	Q15700	A506T	edyArfe	linker	benign	tolerated (0.08)	no	-	-	-	-	-	-	netphos (hi)	-	no	-	-	0	0	0	1	0	0	1
NT_033927.7_14250750	BJ	11	83705649	DLG2	C	G	533	1	493	0.998986	262	0.998092		SCZ	BP	2	0.514666	ENST00000280241	DLG2-4	Q15700-4	R63T	asnRtgg	-	benign	tolerated (0.51)	no	-	-	-	-	-	-	-	-	no	-	-	0	0	0	0	0	0	0
NT_033927.7_14250900	BK	11	83705799	DLG2	C	T	533	0.999062	494	1	258	1	LBC1921			1	0.414786	ENST00000280241	DLG2-4	Q15700-4	R13Q	scsRgsd	-	benign	insufficient sequences	no	-	-	-	-	-	-	-	-	no	-	-	0	0	0	0	0	0	0
rs11797456	CA	X	69582080	DLG3	G	A	168	0.985119	44	0.954545	0	-	LBC1921	SCZ		2	0.0936901	ENST00000194900	DLG3	Q5JUW8	G102S	ngsGpsw	-	benign	tolerated (0.31, 5)	no	-	-	-	-	-	-	-	-	no	-	-	0	0	0	0	0	0	0
rs1802668	CB	3	198405757	DLG1	T	C	519	0.957611	455	0.951648	248	0.959677	LBC1921	SCZ	BP	3	0.765497	ENST00000314062	DLG1	Q12959	K140R	vseKnls	polyubiq. (PEST domain)	benign	tolerated (0.42)	no						-	2x netphos (hi)	-	no	-	-	0	0	0	2	0	0	2
rs1949471	CC	3	198349639	DLG1	C	T	348	0.869253	353	0.855524	1	1	LBC1921	SCZ		2	0.486077	ENST00000314062	DLG1	Q12959	R278Q - (already Q in uniprot/ensembl)	cilQvne		possibly damaging	tolerated (0.69)	yes	22.6	strand	exposed	1n99	neurtal	-		-	no	-	-	1	0	0	0	0	0	1
rs2281868	CD	X	69585188	DLG3	A	G	240	0.5625	120	0.533333	9	0.611111	LBC1921	SCZ	BP	3	0.586774	ENST00000194900	DLG3	Q5JUW8	T131A	npeTlkh	-	benign	tolerated (0.09, 35)	no	-	-	-	-	-	-	-	-	no	-	-	0	0	0	0	0	0	0
rs2941	CE	6	146796825	GRM1	G	A	523	0.978011	490	0.97551	249	0.987952	LBC1921	SCZ	BP	3	0.779605	ENST00000282753	GRM1	Q13255	V929I	qtaVikp	CTD	benign	tolerated (0.10)	no	-	-	-	-	-	-	netnglyc proximity	-	yes	yes	none	0	0	0	0	0	0	0
rs362936	CF	6	146762519	GRM1	G	A	528	0.985795	485	0.986598	259	0.986486	LBC1921	SCZ	BP	3	0.864726	ENST00000282753	GRM1	Q13255	G884E	agaGnan	CTD	benign	tolerated (0.92)	no	-	-	-	-	-	-	-	-	yes	yes	none	0	0	0	0	0	0	0
rs6923492	CG	6	146797017	GRM1	C	T	339	0.560472	356	0.529494	143	0.583916	LBC1921	SCZ	BP	3	0.548436	ENST00000282753	GRM1	Q13255	S993P - (already a P in uniprot/ensemb)	plpPhlt	CTD	benign	tolreated (0.59)	yes	8.15	loop/linker	surface	1eq1	neutral	7.7	netphos proximity (hi)	no	yes	yes	none	0	0	0	1	0	0	1
NT_025741.13_50730330	CK	6	146667594	GRM1	C	T	183	0.997268	0	-	0	-	LBC1921			1	1	ENST00000282753	GRM1	Q13255	P369S	pwfPefw	LBD	benign	tolerated (0.23)	yes	66.09	helix	exposed	1ewk	neutral	-	-	no	yes	yes	none	0	0	0	0	0	0	0
NT_025741.13_50824789	CJ	6	146762053	GRM1	C	A	530	0.988679	477	0.984277	261	0.984674	LBC1921	SCZ	BP	3	0.393683	ENST00000282753	GRM1	Q13255	P729T	imePpmp	CTD	probably damaging	tolerated (0.06)	no	-	-	-	-	-	-	-	-	yes	yes	none	1	0	0	0	0	0	1
NT_029928.11_1391247	CH	3	198255910	DLG1	G	A	409	0.952323	394	0.959391	185	0.956757	LBC1921	SCZ	BP	3	0.506488	ENST00000314062	DLG1	Q12959	P899L	iwvPake	SH3-GK	probably damaging	affect function (0.00)	yes	35.67	c-tail	surface, h-bonded	1t3l	neutral	9.1	netphos (hi)	-	no	-	-	1	1	0	1	0	0	3
NT_029928.11_1427662	CI	3	198292325	DLG1	A	C	535	0.97757	315	0.979365	0	-	LBC1921	SCZ		2	0.86492	ENST00000314062	DLG1	Q12959	D666E	ktrDkge	SH3-GK	benign	tolerated (1.0)	no	-	loop	-	1t3l	-	-	netphos (hi)	-	no	-	-	0	0	0	1	0	0	1
