# Supplementary material for: Clustered Coding Variants in the Glutamate Receptor Complexes of Individuals with Schizophrenia and Bipolar Disorder
Source: PLoS One. 2011 Apr 29;6(4):e19011. doi: 10.1371/journal.pone.0019011 (PMC3084736; doi:10.1371/journal.pone.0019011)
Supplement: Datasheet S6 — List of genes tagged for genotyping with permutation test p-value for each gene and rank. (XLS) [file pone.0019011.s007.xls]

## Sheet: tagSNP_classification_with_omim
Gene Symbol	Class	G2Cdb	Ensembl	Entrez Gene	Permutation test p-value	Permutation test rank
37347	Other	-	-	-	0.7464	187
ACO2	MASC	G00002185	ENSG00000100412	50	0.1659	52
ACR	Other	-	ENSG00000100312	49	0.9163	246
ACTN2	MASC	G00001792	ENSG00000077522	88	0.2842	78
ACTN3	MASC	G00001794	ENSG00000204633	-	0.7916	205
ACTN4	MASC	G00001793	ENSG00000130402	81	0.8617	223
AKAP5	MASC	G00002208	ENSG00000179841	9495	0.5078	137
AKAP9	MASC	G00002124	ENSG00000127914	10142	0.9482	256
AKT2	MASC	G00001414	ENSG00000105221	208	0.9354	251
ALDOC	MASC	G00001618	ENSG00000109107	230	0.872	228
ANKRD13B	Other	-	ENSG00000198720	124930	0.7769	198
APPL1	MASC	G00001393	ENSG00000157500	26060	0.4993	132
MPP2	MASC	G00001372	ENSG00000108852	4355	0.8037	208
ARC	MASC	G00000028	ENSG00000198576	23237	0.4964	130
ARF3	MASC	G00001612	ENSG00000134287	377	0.0706	22
ARNT	MASC	G00002163	ENSG00000143437	405	0.635	163
ARPC2	MASC	G00001790	ENSG00000163466	10109	0.1484	46
ARPC3	MASC	G00001786	ENSG00000111229	10094	0.3217	86
ARVCF	Other PSD	G00002217	ENSG00000099889	421	0.87	227
ATG16L1	MASC	G00002068	ENSG00000085978	55054	0.8742	230
ATP1A1	MASC	G00001324	ENSG00000163399	476	0.884	233
ATP1A3	MASC	G00001323	ENSG00000105409	478	0.4224	107
ATP2B4	MASC	G00001322	ENSG00000058668	493	0.4757	124
ATP5A1	MASC	G00001548	ENSG00000152234	498	0.3809	98
ATP5C1	MASC	G00001552	ENSG00000165629	509	0.3487	93
ATP6V0D1	MASC	G00001549	ENSG00000159720	9114	0.116	34
ATP6V1A	MASC	G00001546	ENSG00000114573	523	0.4515	118
BSN	MASC	G00002206	ENSG00000164061	8927	0.6302	160
C21orf49	Other	-	ENSG00000205930	-	0.5813	149
C21orf66	MASC	G00001733	ENSG00000159086	94104	0.1367	41
LCA5	MASC	G00002298	ENSG00000135338	167691	0.1823	53
C7orf20	Other	-	ENSG00000105972	51608	0.3281	87
CACNA2D2	Other PSD	G00001333	ENSG00000007402	9254	0.549	143
CACNG2	MASC	G00002160	ENSG00000166862	10369	0.2528	70
CALB1	Disease	-	ENSG00000104327	793	0.5816	150
CALM1	MASC	G00002371	ENSG00000198668	801	0.3075	82
CAMK2A	MASC	G00000041	ENSG00000070808	815	0.439	112
CAMK2B	MASC	G00001400	ENSG00000058404	816	0.2324	64
CAPZA2	MASC	G00001819	ENSG00000198898	830	0.2683	73
CAPZB	MASC	G00001820	ENSG00000077549	832	0.4248	109
CASK	Other PSD	G00002114	ENSG00000147044	8573	0.4446	117
CDH2	MASC	G00001874	ENSG00000170558	1000	0.7723	197
CDK4	Disease	-	ENSG00000135446	1019	0.0429	15
CDKL5	Other PSD	G00002131	ENSG00000008086	6792	0.7524	189
ADAP1	Other PSD	G00002270	ENSG00000105963	11033	0.9133	245
AGAP2	Other PSD	G00000048	ENSG00000135439	116986	0.4794	126
CIT	MASC	G00001489	ENSG00000122966	11113	0.6444	167
CLTC	MASC	G00001905	ENSG00000141367	1213	0.8939	241
COMT	Disease	-	ENSG00000093010	1312	0.5796	148
CRIPT	Other PSD	G00001385	ENSG00000119878	9419	0.8887	238
CSE1L	MASC	G00001870	ENSG00000124207	1434	0.9571	259
CTNNB1	MASC	G00002235	ENSG00000168036	1499	0.0099	4
CTSF	Other	-	ENSG00000174080	8722	0.765	195
CTTN	MASC	G00002207	ENSG00000085733	2017	0.5258	141
CUTA	Other	-	ENSG00000112514	51596	0.2204	59
DAOA	Disease	-	ENSG00000182346	267012	0.956	258
DBN1	MASC	G00001822	ENSG00000113758	1627	0.1186	35
DISC1	Disease	-	ENSG00000162946	27185	0.905	243
DISC2	Disease	-	-	27184	0.8287	214
DLAT	MASC	G00001707	ENSG00000150768	1737	0.6312	161
DLG1	MASC	G00002112	ENSG00000075711	1739	0.443	116
DLG2	MASC	G00000035	ENSG00000150672	1740	0.0189	6
DLG3	MASC	G00000032	ENSG00000082458	1741	0.208	57
DLG4	MASC	G00000029	ENSG00000132535	1742	0.4895	129
DLGAP1	MASC	G00002118	ENSG00000170579	9229	0.1462	45
DLGAP2	Other PSD	G00001381	ENSG00000198010	9228	0.4973	131
DLGAP3	Disease	-	ENSG00000116544	58512	0.0251	7
DNM1	MASC	G00001588	ENSG00000106976	1759	0.8732	229
DOCK3	Other PSD	G00001500	ENSG00000088538	1795	0.6491	170
DPYSL2	MASC	G00001690	ENSG00000092964	1808	0.7573	191
DSG1	MASC	G00001856	ENSG00000134760	1828	0.6118	157
DTNBP1	Disease	-	ENSG00000047579	84062	0.4805	127
DUSP1	Disease	-	ENSG00000120129	1843	0.3859	101
DUSP16	Other	-	ENSG00000111266	80824	0.6404	165
DUSP19	Other	-	ENSG00000162999	142679	0.137	42
DUSP2	Other	-	ENSG00000158050	1844	0.8918	240
DUSP4	MASC	G00001432	ENSG00000120875	1846	0.3291	88
DUSP5	Disease	-	ENSG00000138166	1847	0.8338	215
DUSP7	Other	-	ENSG00000164086	1849	0.1595	49
DUSP8	Other	-	ENSG00000184545	1850	0.1831	54
DUSP9	Other	-	ENSG00000130829	1852	0.5018	136
EFNB3	Other	-	ENSG00000108947	1949	0.2375	66
EHMT2	MASC	G00001657	ENSG00000204371	10919	0.5225	140
FABP5	MASC	G00002484	ENSG00000164687	2171	0.1573	48
FGD4	MASC	G00002396	ENSG00000139132	121512	0.0962	29
TMEM214	Other	-	ENSG00000119777	54867	0.8869	235
FLNA	Disease	-	ENSG00000196924	2316	0.0529	18
FUS	MASC	G00002162	ENSG00000089280	2521	0.9339	250
GAP43	MASC	G00001491	ENSG00000172020	2596	0.3209	85
GBL*	Other	-	ENSG00000167965	64223	0.4998	135
GIT1	Other PSD	G00001492	ENSG00000108262	28964	0.0504	17
GLUL	MASC	G00002167	ENSG00000135821	2752	0.7645	194
GNAS	MASC	G00001473	ENSG00000087460	2778	0.8799	231
GNB1	MASC	G00001459	ENSG00000078369	2782	0.3787	97
GNB2	MASC	G00001466	ENSG00000172354	2783	0.2849	79
GNB4	MASC	G00001484	ENSG00000114450	59345	0.7601	192
GOT2	MASC	G00002186	ENSG00000125166	2806	0.4997	134
GPR137	Other	-	ENSG00000173264	56834	1	262
GRB2	MASC	G00001388	ENSG00000177885	2885	0.3376	91
GRIA1	Other PSD	G00000038	ENSG00000155511	2890	0.1569	47
GRIA2	Other PSD	G00001307	ENSG00000120251	2891	0.0261	8
GRIK2	MASC	G00001312	ENSG00000164418	2898	0.8138	211
GRIN1	MASC	G00002098	ENSG00000176884	2902	0.0046	2
GRIN2A	MASC	G00000026	ENSG00000183454	2903	0.237	65
GRIN2B	MASC	G00000027	ENSG00000150086	2904	0.1658	51
GRK6	Disease	-	ENSG00000198055	2870	0.8481	219
GRM1	MASC	G00001310	ENSG00000152822	2911	0.8492	220
GRM5	MASC	G00001313	ENSG00000168959	2915	0.3096	83
GSK3B	MASC	G00001420	ENSG00000082701	2932	0.2087	58
GSN	MASC	G00001832	ENSG00000148180	2934	0.6442	166
HOMER1	MASC	G00001369	ENSG00000152413	9456	0.6047	153
HRAS	MASC	G00000031	ENSG00000174775	3265	0.7825	200
HSPA1A	MASC	G00002145	ENSG00000204389	3304	0.0824	25
HSPA1B	MASC	G00002145	ENSG00000204388	3304	0.0152	5
HSPA1L	Disease	-	ENSG00000204390	3305	0.0428	14
IGSF9	Disease	G00000050	ENSG00000085552	57549	0.6459	168
INA	MASC	G00001815	ENSG00000148798	9118	0.9264	248
IRS1	MASC	G00002164	ENSG00000169047	3667	0.1392	44
JARID2	Disease	-	ENSG00000008083	3720	0.312	84
KALRN	MASC	G00002547	ENSG00000160145	8997	0.8338	216
KCNK4	Disease	-	ENSG00000182450	50801	1	263
KLC2	MASC	G00002474	ENSG00000174996	64837	0.8805	232
LDHA	MASC	G00001664	ENSG00000134333	3939	0.7968	207
LDHB	MASC	G00001665	ENSG00000111716	3945	0.6631	173
LGI1	MASC	G00001882	ENSG00000108231	9211	0.2455	68
LIN7A	MASC	G00001887	ENSG00000111052	8825	0.0978	30
LMNB1	MASC	G00001872	ENSG00000113368	4001	0.8407	217
C1orf212	Other	-	ENSG00000163866	113444	0.0293	9
LOC344320*	Other	-	-	-	0.1113	33
LOC644467*	Other	-	-	-	0.7261	185
LOC730961*	Other	-	-	-	0.6814	178
COX19	Other	-	ENSG00000189201	90639	0.1189	36
LOH12CR1	Disease	-	ENSG00000165714	118426	0.8534	221
LRRC8E	Other	-	ENSG00000171017	80131	0.1832	55
MAP2	MASC	G00001796	ENSG00000078018	4133	0.9583	260
MAP2K1	MASC	G00001422	ENSG00000169032	5604	0.8882	237
MAP2K2	MASC	G00001430	ENSG00000126934	5605	0.7941	206
MAP2K3	MASC	G00001429	ENSG00000034152	5606	0.8661	225
MAP2K7	MASC	G00001431	ENSG00000076984	5609	0.3627	95
MAPK1	MASC	G00001419	ENSG00000100030	5594	0.0866	26
MAPK10	MASC	G00002136	ENSG00000109339	5602	0.5642	145
MAPK3	MASC	G00001428	ENSG00000102882	5595	0.9414	252
MAPK8IP1	MASC	G00001394	ENSG00000121653	9479	0.867	226
MAPRE3	Other PSD	G00002267	ENSG00000084764	22924	0.6464	169
MBP	MASC	G00001807	ENSG00000197971	4155	0.2688	74
MOG	MASC	G00002274	ENSG00000204655	4340	0.1331	40
MPDZ	Other	G00000043	ENSG00000107186	8777	0.4079	104
MPP2	MASC	G00001372	ENSG00000108852	4355	0.5462	142
MPP3	MASC	G00001373	ENSG00000161647	4356	0.6977	180
MRLC2*	MASC	G00002477	ENSG00000118680	103910	0.4405	114
MYH10	MASC	G00002010	ENSG00000133026	4628	0.786	202
MYH7	MASC	G00002430	ENSG00000092054	4625	0.6808	177
MYH9	MASC	G00002004	ENSG00000100345	4627	0.9071	244
MYO1B	MASC	G00002018	ENSG00000128641	4430	0.0878	27
MYO5A	MASC	G00002000	ENSG00000197535	4644	0.9266	249
NA	Disease	G00000033	ENSG00000139318	1848	0.0328	12
NDUFV2	MASC	G00001558	ENSG00000178127	4729	0.5167	138
NEFM	MASC	G00001816	ENSG00000104722	4741	0.9251	247
NEFL	MASC	G00001817	ENSG00000104725	4747	0.4519	119
NEK6	Other	-	ENSG00000119408	10783	1	264
NF1	MASC	G00000036	ENSG00000196712	4763	0.7841	201
NOS1	MASC	G00000030	ENSG00000089250	4842	0.4195	106
NRG1	Disease	-	ENSG00000157168	3084	0.4788	125
NSF	MASC	G00001910	ENSG00000073969	4905	0.4994	133
PCNXL3	Other	-	ENSG00000197136	399909	0.721	184
PDLIM2	Other	-	ENSG00000120913	64236	0.751	188
PDPK1	MASC	G00001433	ENSG00000140992	5170	0.5697	146
PFKL	MASC	G00001634	ENSG00000141959	5211	0.4693	123
PHF1	Other	-	ENSG00000112511	5252	0.2204	60
PIGF	Other	-	ENSG00000151665	5281	0.8869	236
PIK3CA	MASC	G00001624	ENSG00000121879	5290	0.0723	23
PKLR	MASC	G00001675	ENSG00000143627	5313	0.3834	99
PLA2G4A	MASC	G00001614	ENSG00000116711	5321	0.4063	103
PLCB1	MASC	G00001604	ENSG00000182621	23236	0.231	62
PLCB3	Other	-	ENSG00000149782	5331	0.1272	38
PLCG1	MASC	G00002165	ENSG00000124181	5335	0.6151	159
PLP1	MASC	G00001806	ENSG00000123560	5354	0.3665	96
PLXNA2	Other PSD	G00001362	ENSG00000076356	5362	0.1068	32
PPP1CC	MASC	G00001441	ENSG00000186298	5501	0.5908	151
PPP2CA	MASC	G00001447	ENSG00000113575	5515	0.8589	222
PPP2R1A	MASC	G00001444	ENSG00000105568	5518	0.4401	113
PPP3CA	MASC	G00001443	ENSG00000138814	5530	0.2574	72
PPP5C	MASC	G00001455	ENSG00000011485	5536	0.3324	89
PRDX1	MASC	G00001636	ENSG00000117450	5052	0.0343	13
PRDX2	MASC	G00001686	ENSG00000167815	7001	0.0022	1
PRDX6	MASC	G00002188	ENSG00000117592	9588	0.9479	255
PRKACB	MASC	G00001411	ENSG00000142875	5567	0.6362	164
PRKAR2B	MASC	G00001404	ENSG00000005249	5577	0.489	128
PRKCB	MASC	G00002126	ENSG00000166501	5579	0.3847	100
PRKCE	MASC	G00001409	ENSG00000171132	5581	0.0442	16
PRKCG	MASC	G00002481	ENSG00000126583	5582	0.9589	261
PSMB7	Disease	-	ENSG00000136930	5695	0.2078	56
PTK2B	MASC	G00001300	ENSG00000120899	2185	0.1599	50
PTPN11	MASC	G00001453	ENSG00000179295	5781	0.5218	139
PTPN5	MASC	G00001456	ENSG00000110786	84867	0.4593	120
RAB2A	MASC	G00001485	ENSG00000104388	5862	0.8124	210
RAB37	MASC	G00001486	ENSG00000172794	326624	0.889	239
RAB3A	MASC	G00001468	ENSG00000105649	5864	0.8097	209
RAB6A	MASC	G00002388	ENSG00000175582	5870	0.8861	234
RAC1	MASC	G00001480	ENSG00000136238	5879	0.009	3
RAF1	MASC	G00001434	ENSG00000132155	5894	0.0559	20
RALA	MASC	G00001469	ENSG00000006451	5898	0.9434	253
RAN	MASC	G00001487	ENSG00000132341	5901	0.4634	121
RAP2A	MASC	G00001488	ENSG00000125249	5911	0.73	186
RGS4	Disease	-	ENSG00000117152	5999	0.2693	75
RICS*	Other	G00000042	ENSG00000134909	9743	0.3526	94
RNASEH2A	Disease	-	ENSG00000104889	10535	0.6906	179
RPL13	MASC	G00002447	ENSG00000167526	6137	0.6314	162
RPL13A	MASC	G00002462	ENSG00000142541	23521	0.8631	224
RPL7	MASC	G00001765	ENSG00000147604	6129	0.674	175
RPS6KA3	MASC	G00001427	ENSG00000177189	6197	0.0298	10
RTN1	MASC	G00001933	ENSG00000139970	6252	0.0546	19
SCARNA6	Other	-	ENSG00000212514	677772	0.3433	92
SERPINA3	Other	G00002443	ENSG00000196136	12	0.946	254
SHANK2	MASC	G00001821	ENSG00000162105	22941	0.5511	144
SHANK3	Other PSD	G00001370	ENSG00000099882	85358	0.2828	77
SIPA1	Other	-	ENSG00000213445	6494	0.6755	176
SIPA1L1	Other PSD	G00000045	ENSG00000197555	26037	0.0806	24
SLAMF9	Other	-	ENSG00000162723	89886	0.7886	203
SLC1A2	MASC	G00001350	ENSG00000110436	6506	0.0988	31
SLC25A12	MASC	G00001984	ENSG00000115840	8604	0.703	182
SLC25A22	MASC	G00002546	ENSG00000177542	79751	0.6081	156
SLC25A4	MASC	G00001981	ENSG00000151729	291	0.8168	212
SLC44A4	Other	-	ENSG00000206269	80736	0.2241	61
SLC9A3R1	Disease	-	ENSG00000109062	9368	0.2955	81
SLMAP	MASC	G00001873	ENSG00000163681	7871	0.2918	80
SMG6	Other	-	ENSG00000070366	23293	0.1293	39
SNAP25	MASC	G00002531	ENSG00000132639	6616	0.7002	181
SNAPC2	Other	-	ENSG00000104976	6618	0.4013	102
SORBS3	Other	-	ENSG00000120896	10174	0.3336	90
SPINK5	MASC	G00001615	ENSG00000133710	11005	0.057	21
SPTBN1	MASC	G00001795	ENSG00000115306	6711	0.2442	67
SRC	MASC	G00002137	ENSG00000197122	6714	0.8964	242
SRR	Other PSD	G00001685	ENSG00000167720	63826	0.2324	63
STK39	MASC	G00002415	ENSG00000198648	27347	0.0311	11
STX1A	MASC	G00001922	ENSG00000106089	6804	0.1209	37
STXBP1	MASC	G00001916	ENSG00000136854	6812	0.4325	110
SYNGAP1	MASC	G00000034	ENSG00000197283	8831	0.6522	171
SYNGR1	MASC	G00001970	ENSG00000100321	9145	0.6728	174
SYNJ1	Other PSD	G00001935	ENSG00000159082	8867	1	265
SYT1	MASC	G00001911	ENSG00000067715	6857	0.4414	115
SYT3	Other PSD	G00002034	ENSG00000213023	84258	0.4238	108
TAGLN2	Other	-	ENSG00000158710	8407	0.7655	196
TJP1	MASC	G00001371	ENSG00000104067	7082	0.7561	190
TP53	Disease	-	ENSG00000141510	7157	0.7641	193
TP53BP1	MASC	G00002286	ENSG00000067369	7158	0.4385	111
TP53I13	Other	-	ENSG00000167543	90313	0.4134	105
TRAF7	Other	-	ENSG00000131653	84231	0.0942	28
TSR1	Other	-	ENSG00000167721	55720	0.6056	155
TTLL3	Disease	-	ENSG00000214021	26140	0.9492	257
TXNRD2	Other	-	ENSG00000184470	10587	0.6539	172
ZRSR2	Other	-	ENSG00000169249	8233	0.2547	71
UMPS	Disease	-	ENSG00000114491	7372	0.271	76
USP5	Other PSD	G00001688	ENSG00000111667	8078	0.7898	204
VDAC1	MASC	G00001340	ENSG00000213585	7416	0.7097	183
VDAC2	MASC	G00001341	ENSG00000165637	7417	0.8255	213
VEGFA	MASC	G00002319	ENSG00000112715	7422	0.8472	218
WDR79	Other	-	ENSG00000141499	55135	0.6127	158
YWHAE	MASC	G00001397	ENSG00000108953	7531	0.1384	43
YWHAG	MASC	G00001399	ENSG00000170027	7532	0.4639	122
YWHAH	MASC	G00001398	ENSG00000128245	7533	0.2506	69
YWHAQ	Other PSD	G00002307	ENSG00000134308	10971	0.5721	147
YWHAZ	MASC	G00002535	ENSG00000164924	7534	0.7773	199
ZBTB12	Disease	-	ENSG00000204366	221527	0.6049	154
ZDHHC24	Disease	-	ENSG00000174165	254359	0.6012	152
