# Supplementary material for: Clustered Coding Variants in the Glutamate Receptor Complexes of Individuals with Schizophrenia and Bipolar Disorder
Source: PLoS One. 2011 Apr 29;6(4):e19011. doi: 10.1371/journal.pone.0019011 (PMC3084736; doi:10.1371/journal.pone.0019011)
Supplement: Datasheet S7 — Fisher's exact test of association for each tag-SNP. (XLS) [file pone.0019011.s008.xls]

## Sheet: Sheet1
SNP	Chromosome	Position	P-value	Gene
rs16825336	1	1735586	0.147215	GNB1
rs11589067	1	1753634	0.936603	GNB1
rs12126768	1	1767950	0.0880147	GNB1
rs6681938	1	1771080	0.729847	GNB1
rs9660106	1	1787807	0.388571	GNB1
rs7525092	1	1799950	0.729705	GNB1
rs4912072	1	19544963	0.299251	CAPZB
rs214327	1	19546657	0.787977	CAPZB
rs16862684	1	19546907	0.606217	CAPZB
rs12128747	1	19550805	0.339475	CAPZB
rs214338	1	19552460	0.928346	CAPZB
rs761308	1	19552706	0.487643	CAPZB
rs214340	1	19553011	0.215741	CAPZB
rs12751502	1	19553119	0.600887	CAPZB
rs214341	1	19553145	0.554993	CAPZB
rs214344	1	19554234	0.143525	CAPZB
rs191942	1	19564341	0.132115	CAPZB
rs7519264	1	19574594	0.241571	CAPZB
rs12088915	1	19580950	0.201511	CAPZB
rs4912083	1	19589802	0.520836	CAPZB
rs12141760	1	19590488	0.504178	CAPZB
rs17394376	1	19596687	0.432808	CAPZB
rs4911989	1	19600330	0.510739	CAPZB
rs6703297	1	19625925	0.190973	CAPZB
rs4912092	1	19627053	0.790559	CAPZB
rs1472565	1	19627617	0.559676	CAPZB
rs14103	1	35093829	0.0947382	LOC113444
rs4653107	1	35095090	0.615779	LOC113444
rs4653108	1	35100619	0.679944	LOC113444,DLGAP3
rs4653109	1	35100832	0.00321457	LOC113444,DLGAP3
rs11583978	1	35103109	0.0655691	DLGAP3
rs1001616	1	35105513	0.419263	DLGAP3
rs4653112	1	35113235	0.0289223	DLGAP3
rs12141243	1	35119509	0.0304394	DLGAP3
rs7525948	1	35126491	0.265675	DLGAP3
rs11264155	1	35129265	0.194872	DLGAP3
rs6662980	1	35132665	0.103605	DLGAP3
rs4417025	1	35136266	0.0813069	DLGAP3
rs4652867	1	35139877	0.26229	DLGAP3
rs11264172	1	35141018	0.0404194	DLGAP3
rs11264173	1	35141358	0.519797	DLGAP3
rs10493064	1	35141601	0.949793	DLGAP3
rs12120523	1	35141857	0.0924853	DLGAP3
rs7555884	1	35146465	0.583094	DLGAP3
rs4652869	1	35151521	0.557735	DLGAP3
rs6694435	1	35151706	0.49093	DLGAP3
rs7903	1	45749059	0.0876041	PRDX1
rs2065708	1	45750272	0.914708	PRDX1
rs713358	1	45760854	0.0010598	PRDX1
rs7522705	1	45764887	0.507306	PRDX1
rs957828	1	84314304	0.446305	PRKACB
rs12563929	1	84320872	0.40033	PRKACB
rs7546625	1	84325194	0.865478	PRKACB
rs7520283	1	84331490	0.687522	PRKACB
rs12035258	1	84331946	0.318882	PRKACB
rs10493750	1	84334853	0.560723	PRKACB
rs12728744	1	84355143	0.904234	PRKACB
rs12724598	1	84357711	0.711891	PRKACB
rs12129674	1	84385847	0.604623	PRKACB
rs6696125	1	84396892	0.589666	PRKACB
rs12129768	1	84401243	0.0846685	PRKACB
rs7524898	1	84405433	0.234258	PRKACB
rs589373	1	84421173	0.869727	PRKACB
rs7547892	1	84431179	0.496266	PRKACB
rs603939	1	84440040	0.222803	PRKACB
rs12039822	1	84462378	0.121957	PRKACB
rs2389717	1	84466830	0.866693	PRKACB
rs11163925	1	84478082	0.718875	PRKACB
rs316630	1	84484359	0.663438	PRKACB
rs316629	1	84485439	0.631172	PRKACB
rs1407714	1	116710253	0.377705	ATP1A1
rs757578	1	116719908	0.618629	ATP1A1
rs850602	1	116722475	1	ATP1A1
rs850610	1	116750235	1	ATP1A1
rs12085336	1	149042404	0.548129	ARNT
rs10847	1	149049421	0.958888	ARNT
rs10305724	1	149061989	0.149471	ARNT
rs10305710	1	149069651	0.577847	ARNT
rs10305695	1	149075740	0.531161	ARNT
rs11204737	1	149114271	0.819961	ARNT
rs3820541	1	149115305	0.327808	ARNT
rs4971072	1	153540493	0.659779	PKLR
rs2297480	1	153546106	0.246824	PKLR
rs2252815	1	158156310	0.823001	TAGLN2
rs11265297	1	158157083	0.68297	TAGLN2
rs2789422	1	158158712	0.680232	TAGLN2
rs7551141	1	158159404	0.928163	TAGLN2
rs13052	1	158163750	0.301875	IGSF9,TAGLN2
rs2153208	1	158163951	0.815632	IGSF9
rs12127258	1	158168596	0.461355	IGSF9
rs10752634	1	158171892	0.783523	IGSF9
rs4262538	1	158174669	0.331631	IGSF9
rs16842852	1	158177665	0.428922	IGSF9
rs16842854	1	158178574	0.813298	IGSF9
rs1320568	1	158178970	0.716459	IGSF9
rs12731748	1	158179289	0.184386	IGSF9
rs1316275	1	158180012	0.49457	IGSF9
rs16831153	1	158187343	0.905284	SLAMF9
rs2789419	1	158187450	0.489307	SLAMF9
rs1317520	1	158189082	0.864885	SLAMF9
rs2820584	1	158191613	0.500625	SLAMF9
rs951437	1	161300135	0.0353072	RGS4
rs6678136	1	161303941	0.526051	RGS4
rs2940251	1	161314142	0.573113	RGS4
rs12077304	1	161321069	0.291975	RGS4
rs966999	1	161322686	0.820358	RGS4
rs10798282	1	171703647	0.880596	PRDX6
rs7540065	1	171715659	0.915296	PRDX6
rs12735664	1	180622702	0.344435	GLUL
rs1058111	1	180623022	0.788615	GLUL
rs12403634	1	180626938	0.910173	GLUL
rs4652707	1	180628882	0.833403	GLUL
rs12756106	1	180631766	0.639304	GLUL
rs10911070	1	180631957	0.282776	GLUL
rs1001403	1	180632618	0.602672	GLUL
rs3820185	1	185074966	0.669582	PLA2G4A
rs4651330	1	185083273	0.52441	PLA2G4A
rs2076075	1	185089907	0.320126	PLA2G4A
rs6696406	1	185094740	0.843324	PLA2G4A
rs12720497	1	185097043	0.84732	PLA2G4A
rs10911935	1	185100479	0.112601	PLA2G4A
rs2223307	1	185111549	0.203753	PLA2G4A
rs17591814	1	185113221	0.545983	PLA2G4A
rs17591849	1	185114197	0.158473	PLA2G4A
rs2223309	1	185114716	0.404561	PLA2G4A
rs12746200	1	185115809	0.0434202	PLA2G4A
rs10798065	1	185117002	0.403909	PLA2G4A
rs1980444	1	185117583	0.65429	PLA2G4A
rs10752982	1	185119077	1	PLA2G4A
rs10911946	1	185121829	0.121222	PLA2G4A
rs12749354	1	185122871	0.631998	PLA2G4A
rs6698103	1	185137169	0.110834	PLA2G4A
rs6656909	1	185139853	0.0625544	PLA2G4A
rs10798068	1	185141631	0.928465	PLA2G4A
rs6662687	1	185146514	0.964235	PLA2G4A
rs7555326	1	185163725	0.653347	PLA2G4A
rs6683416	1	185180450	0.609392	PLA2G4A
rs11587539	1	185181800	0.816426	PLA2G4A
rs7555140	1	185184143	0.662715	PLA2G4A
rs10489409	1	185186737	0.0856464	PLA2G4A
rs932476	1	185200178	0.185543	PLA2G4A
rs10157410	1	185213847	0.111057	PLA2G4A
rs7545121	1	185218052	0.785691	PLA2G4A
rs4402086	1	185219032	0.725313	PLA2G4A
rs10489410	1	185220818	0.367912	PLA2G4A
rs761517	1	185228010	1	PLA2G4A
rs1474797	1	185233816	0.34769	PLA2G4A
rs2144000	1	185233865	0.619043	PLA2G4A
rs9645427	1	201854029	0.364088	ATP2B4
rs12120868	1	201854161	0.621614	ATP2B4
rs16851939	1	201854934	0.31753	ATP2B4
rs4951204	1	201857409	0.451181	ATP2B4
rs4951276	1	201865815	0.654773	ATP2B4
rs12749310	1	201867277	0.712625	ATP2B4
rs6693985	1	201881989	0.491644	ATP2B4
rs4297354	1	201903283	0.244514	ATP2B4
rs10900564	1	201903529	0.0431587	ATP2B4
rs4951357	1	201911251	0.646973	ATP2B4
rs10751451	1	201917601	0.121499	ATP2B4
rs4951073	1	201925109	1	ATP2B4
rs12126985	1	201925475	0.651943	ATP2B4
rs7529482	1	201925978	0.796262	ATP2B4
rs12035521	1	201929713	0.762891	ATP2B4
rs4951081	1	201938500	0.159973	ATP2B4
rs2032018	1	201946557	0.115496	ATP2B4
rs12410036	1	201966339	0.321457	ATP2B4
rs16852249	1	201971082	0.544075	ATP2B4
rs7547344	1	201974427	0.852724	ATP2B4
rs11240347	1	201986471	0.857467	ATP2B4
rs1772707	1	205325044	0.42476	PLXNA2
rs16808	1	206257246	0.766082	PLXNA2
rs1152832	1	206260355	0.713511	PLXNA2
rs11583070	1	206264179	0.369486	PLXNA2
rs591752	1	206264408	0.760865	PLXNA2
rs3811383	1	206270460	0.703761	PLXNA2
rs3811386	1	206271022	0.38901	PLXNA2
rs11804763	1	206272865	0.0646404	PLXNA2
rs12128144	1	206274657	1	PLXNA2
rs4844633	1	206276008	1	PLXNA2
rs12734403	1	206280276	1	PLXNA2
rs2478823	1	206287991	0.243125	PLXNA2
rs1985237	1	206293855	0.26279	PLXNA2
rs943421	1	206297296	0.11348	PLXNA2
rs17187009	1	206301726	0.158618	PLXNA2
rs12057548	1	206302787	0.0300195	PLXNA2
rs752525	1	206303849	0.120742	PLXNA2
rs11586515	1	206303897	0.743576	PLXNA2
rs752016	1	206304300	0.386649	PLXNA2
rs6656034	1	206305799	0.105018	PLXNA2
rs12057794	1	206306142	0.0115431	PLXNA2
rs12027972	1	206312078	0.41249	PLXNA2
rs2274446	1	206319079	0.0745404	PLXNA2
rs7540179	1	206320506	0.177522	PLXNA2
rs12031641	1	206320819	0.385646	PLXNA2
rs17187037	1	206328745	0.00263702	PLXNA2
rs2498023	1	206329845	0.294678	PLXNA2
rs11118982	1	206330603	0.0909332	PLXNA2
rs10863696	1	206335388	0.192748	PLXNA2
rs2498019	1	206335398	0.0484177	PLXNA2
rs6695694	1	206336948	0.598123	PLXNA2
rs7527482	1	206340508	0.0385594	PLXNA2
rs11118986	1	206345851	0.431271	PLXNA2
rs11118987	1	206347504	0.269283	PLXNA2
rs4844409	1	206355931	0.136932	PLXNA2
rs17259332	1	206362406	0.626805	PLXNA2
rs7553758	1	206365192	0.250806	PLXNA2
rs681241	1	206367114	0.849794	PLXNA2
rs3811390	1	206370676	0.513012	PLXNA2
rs17187133	1	206373103	0.0997127	PLXNA2
rs473500	1	206377532	0.532692	PLXNA2
rs668878	1	206379933	0.259812	PLXNA2
rs686065	1	206381430	0.103908	PLXNA2
rs1875431	1	206387741	0.092944	PLXNA2
rs11578181	1	206389763	0.732284	PLXNA2
rs6671923	1	206392425	0.282591	PLXNA2
rs550948	1	206394335	0.459065	PLXNA2
rs489501	1	206395102	0.606935	PLXNA2
rs10863702	1	206397665	0.857909	PLXNA2
rs2256712	1	206404030	0.757279	PLXNA2
rs2590685	1	206405855	0.445326	PLXNA2
rs11118997	1	206406224	0.245071	PLXNA2
rs11584330	1	206406780	0.917097	PLXNA2
rs1249874	1	206409469	0.292697	PLXNA2
rs6673048	1	206420478	0.145853	PLXNA2
rs12410558	1	206433614	0.556009	PLXNA2
rs7555574	1	206435685	0.656775	PLXNA2
rs17012155	1	206435869	0.0217345	PLXNA2
rs7521091	1	206435973	0.133424	PLXNA2
rs1249868	1	206436788	0.132818	PLXNA2
rs11119010	1	206438731	0.961921	PLXNA2
rs7525987	1	206439935	0.164335	PLXNA2
rs12094123	1	206448368	0.256698	PLXNA2
rs1318276	1	206449632	0.340393	PLXNA2
rs12747458	1	206453361	0.865381	PLXNA2
rs4844657	1	206456778	0.369401	PLXNA2
rs12126061	1	206462807	0.640348	PLXNA2
rs17259450	1	206464198	0.301368	PLXNA2
rs1262046	1	206467115	0.952594	PLXNA2
rs2782933	1	206474060	0.711362	PLXNA2
rs2590681	1	206474126	0.521756	PLXNA2
rs2782934	1	206475126	0.844294	PLXNA2
rs11119017	1	206475513	0.384745	PLXNA2
rs17187233	1	206476328	0.233741	PLXNA2
rs6685511	1	206476783	0.741655	PLXNA2
rs12030888	1	206476987	0.849962	PLXNA2
rs12739500	1	206477133	0.158166	PLXNA2
rs1272623	1	206477258	0.560067	PLXNA2
rs1262047	1	206478389	0.060144	PLXNA2
rs1620298	1	206485911	0.181794	PLXNA2
rs4844664	1	206489823	0.916022	PLXNA2
rs1762470	1	206490473	0.652794	PLXNA2
rs12135577	1	206491481	0.611444	PLXNA2
rs12058868	1	206491528	0.148516	PLXNA2
rs17012244	1	206491603	0.0237809	PLXNA2
rs2801193	1	206492294	0.331189	PLXNA2
rs1030710	1	229822892	0.352433	DISC1
rs3738398	1	229828963	1	DISC1
rs823163	1	229837731	0.962121	DISC1
rs17804007	1	229871213	0.867725	DISC1
rs9651121	1	229873917	0.925235	DISC1
rs16854753	1	229875334	0.243927	DISC1
rs6541281	1	229879757	0.892817	DISC1
rs1417584	1	229885673	0.711874	DISC1
rs1934909	1	229917902	0.753814	DISC1
rs6667123	1	229918614	0.605507	DISC1
rs2812385	1	229930625	0.174527	DISC1
rs12027635	1	229939821	0.160622	DISC1
rs10864694	1	229940134	0.407935	DISC1
rs12028200	1	229942866	0.525895	DISC1
rs17748992	1	229959396	0.741395	DISC1
rs2793091	1	229961231	0.163104	DISC1
rs1538979	1	229963491	0.191545	DISC1
rs1538978	1	229963538	0.262247	DISC1
rs17749164	1	229963830	0.889825	DISC1
rs17816686	1	229964053	0.417891	DISC1
rs2793085	1	229966500	0.368366	DISC1
rs7529706	1	229966552	0.665489	DISC1
rs2793101	1	229970901	0.779007	DISC1
rs7534681	1	229974970	0.0515449	DISC1
rs2812389	1	229977634	0.712941	DISC1
rs2812391	1	229978599	0.429114	DISC1
rs16854954	1	229979215	0.358236	DISC1
rs16854957	1	229979516	0.46715	DISC1
rs17766087	1	229984500	0.693278	DISC1
rs10495310	1	229985399	0.0649452	DISC1
rs16854967	1	229985969	0.951838	DISC1
rs17817356	1	229986844	0.682663	DISC1
rs11590192	1	229989468	0.716393	DISC1
rs9803690	1	229989968	0.320778	DISC1
rs4332347	1	229992690	0.490153	DISC1
rs16854974	1	229993523	0.507519	DISC1
rs2255340	1	230002773	0.636231	DISC1
rs2738875	1	230011996	0.891291	DISC1
rs967244	1	230015269	0.729212	DISC1
rs2759346	1	230015444	0.642524	DISC1
rs2759345	1	230015562	0.386656	DISC1
rs2738877	1	230016229	0.921749	DISC1
rs11588937	1	230021495	0.740385	DISC1,DISC2
rs2759340	1	230021977	0.61439	DISC1,DISC2
rs11122343	1	230022709	0.715174	DISC1,DISC2
rs2759330	1	230026777	0.151015	DISC1
rs16855108	1	230026800	0.898739	DISC1
rs12132978	1	230038608	0.959681	DISC1
rs7551537	1	230038840	0.188663	DISC1
rs17768115	1	230039434	0.583327	DISC1
rs12087793	1	230041014	0.761323	DISC1
rs12139880	1	230050383	0.670408	DISC1
rs12090070	1	230051472	0.834944	DISC1
rs4575071	1	230052154	0.516294	DISC1
rs6677638	1	230052351	0.72494	DISC1
rs11580219	1	230053772	0.963401	DISC1
rs4658958	1	230054516	0.695463	DISC1
rs734551	1	230061056	0.890763	DISC1
rs3081	1	230068955	0.591571	DISC1
rs1015101	1	230074317	0.523232	DISC1
rs1475148	1	230074824	0.429257	DISC1
rs9432040	1	230080739	0.179745	DISC1
rs7535913	1	230081033	0.405713	DISC1
rs2356606	1	230081663	0.482869	DISC1
rs17820909	1	230084608	0.744888	DISC1
rs4658890	1	230090704	1	DISC1
rs9659649	1	230094131	0.923509	DISC1
rs1407599	1	230094534	0.636968	DISC1
rs973607	1	230096488	0.0881806	DISC1
rs11585831	1	230098200	0.834849	DISC1
rs967433	1	230098438	0.559947	DISC1
rs17770256	1	230100175	0.839523	DISC1
rs17770286	1	230101807	0.128434	DISC1
rs821722	1	230102653	0.265788	DISC1
rs860275	1	230102768	0.533981	DISC1
rs11577215	1	230103529	0.869682	DISC1
rs11122373	1	230120350	0.351198	DISC1
rs4658963	1	230121321	0.760613	DISC1
rs2038636	1	230121872	0.28587	DISC1
rs821721	1	230122853	0.42476	DISC1
rs821717	1	230126428	0.131725	DISC1
rs9431726	1	230136276	0.474378	DISC1
rs4658891	1	230138779	1	DISC1
rs701158	1	230139751	0.749648	DISC1
rs9431730	1	230143660	0.450526	DISC1
rs9431736	1	230156363	0.68206	DISC1
rs7548491	1	230156875	0.460142	DISC1
rs2772122	1	230157116	0.237184	DISC1
rs701160	1	230159104	0.424248	DISC1
rs11122381	1	230160730	0.226669	DISC1
rs821597	1	230168887	0.886072	DISC1
rs12060283	1	230173702	0.467565	DISC1
rs4658971	1	230174437	0.623722	DISC1
rs821615	1	230210569	0.689739	DISC1
rs821631	1	230214758	0.888635	DISC1
rs821634	1	230216143	0.284832	DISC1
rs1341553	1	230220204	0.963878	DISC1
rs928099	1	230221459	0.207887	DISC1
rs7533169	1	230223389	1	DISC1
rs11588595	1	230224139	0.675666	DISC1
rs3524	1	230225302	0.928662	DISC1
rs16856230	1	230226159	0.250884	DISC1
rs12088230	1	230228306	0.084966	DISC1
rs1160491	1	230228516	0.259069	DISC1
rs2807578	1	230230726	0.819056	DISC1
rs2806465	1	230232917	0.2408	DISC1
rs9726024	1	230235123	0.209665	DISC1
rs17773715	1	230238997	0.179843	DISC1
rs16856322	1	230243610	1	DISC1
rs1411775	1	230243925	0.94568	DISC1
rs1411776	1	230244110	0.899753	DISC1
rs12118641	1	230244593	0.607627	DISC1
rs1360399	1	230246671	0.47347	DISC1
rs9308482	1	230248438	0.226644	DISC1
rs1253254	1	233170136	0.20625	DISC1
rs4659468	1	233257146	0.949744	ACTN2
rs604310	1	234908395	0.584189	ACTN2
rs819666	1	234915374	0.0809312	ACTN2
rs10802554	1	234927416	0.762333	ACTN2
rs3905125	1	234931082	0.291343	ACTN2
rs707217	1	234931237	0.806661	ACTN2
rs10802556	1	234931643	0.946129	ACTN2
rs707216	1	234932191	0.846886	ACTN2
rs707210	1	234938641	0.0525855	ACTN2
rs1418071	1	234945955	0.0714361	ACTN2
rs1366990	1	234948326	0.0411294	ACTN2
rs1652226	1	234949374	0.0371674	ACTN2
rs707207	1	234956312	1	ACTN2
rs12136869	1	234957884	0.267151	ACTN2
rs10925206	1	234962815	0.0316886	ACTN2
rs707205	1	234963283	0.766958	ACTN2
rs707204	1	234963999	0.194309	ACTN2
rs819643	1	234964658	1	ACTN2
rs6428968	1	234964786	0.238457	ACTN2
rs6686148	1	234965945	0.114319	ACTN2
rs4659708	1	234965966	0.740741	ACTN2
rs3738543	1	234974470	0.115482	ACTN2
rs10802557	1	234977486	0.760695	ACTN2
rs10925211	1	234977760	0.581795	ACTN2
rs10802558	1	234977966	0.652357	ACTN2
rs4659466	1	234978374	0.376024	ACTN2
rs3818884	1	234978842	0.241193	ACTN2
rs3738544	1	234981199	0.121157	ACTN2
rs4659713	1	234981830	0.737203	ACTN2
rs10802560	1	234983235	0.592475	ACTN2
rs1803032	1	234993068	0.709139	ACTN2
rs12733179	1	234993242	0.921624	ACTN2
rs10754583	1	234999019	0.582891	ACTN2
rs4659470	1	235002561	0.564295	ACTN2
rs16867062	2	9638762	0.584864	YWHAQ
rs7608161	2	9668060	0.294833	YWHAQ
rs6432025	2	9676072	1	YWHAQ
rs17453752	2	9683622	0.821708	YWHAQ
rs13417081	2	9687501	0.782665	YWHAQ
rs3762535	2	9691037	0.928605	YWHAQ
rs4668626	2	9694680	0.125732	YWHAQ
rs4669402	2	9696864	0.643887	YWHAQ
rs1534043	2	9698195	0.0809442	YWHAQ
rs10181777	2	27040758	0.599534	MAPRE3
rs12471037	2	27044715	0.631332	MAPRE3
rs920433	2	27066030	0.314162	MAPRE3
rs10207573	2	27096439	0.800155	MAPRE3
rs2304713	2	27112265	0.930497	FLJ20254
rs6722418	2	45729343	0.770161	PRKCE
rs588969	2	45737101	0.436776	PRKCE
rs534288	2	45739513	0.738531	PRKCE
rs617687	2	45745482	0.478428	PRKCE
rs579007	2	45748623	0.0859145	PRKCE
rs582384	2	45749941	1	PRKCE
rs17033965	2	45752034	0.852931	PRKCE
rs3731949	2	45754069	0.00984918	PRKCE
rs3731950	2	45754193	0.0809283	PRKCE
rs585156	2	45755259	0.368812	PRKCE
rs10207776	2	45758650	0.895331	PRKCE
rs513386	2	45758697	0.878588	PRKCE
rs2204204	2	45759450	0.181509	PRKCE
rs667747	2	45760637	0.0941064	PRKCE
rs12185636	2	45762141	0.14295	PRKCE
rs506134	2	45764454	0.0045691	PRKCE
rs10490342	2	45769556	0.715761	PRKCE
rs645565	2	45772562	0.074872	PRKCE
rs628877	2	45779084	0.575593	PRKCE
rs629772	2	45779275	0.275206	PRKCE
rs11674329	2	45781590	0.00407188	PRKCE
rs563601	2	45782134	0.0952301	PRKCE
rs609573	2	45783623	0.619689	PRKCE
rs571528	2	45785833	0.478152	PRKCE
rs13007813	2	45793411	0.00906155	PRKCE
rs17343478	2	45795986	1	PRKCE
rs10174984	2	45796675	0.897705	PRKCE
rs2176348	2	45798033	0.544965	PRKCE
rs6724488	2	45799725	0.0786094	PRKCE
rs7577664	2	45803774	0.467786	PRKCE
rs4557033	2	45807828	1	PRKCE
rs6740453	2	45816505	0.319388	PRKCE
rs938659	2	45817404	0.621044	PRKCE
rs10865205	2	45818556	0.527246	PRKCE
rs2176347	2	45821737	1	PRKCE
rs17343654	2	45824922	0.68223	PRKCE
rs17034091	2	45826020	0.394167	PRKCE
rs6716268	2	45827640	0.45623	PRKCE
rs6760916	2	45828359	0.60228	PRKCE
rs4953245	2	45830257	0.26349	PRKCE
rs6757543	2	45830976	0.831659	PRKCE
rs11125031	2	45831080	0.217601	PRKCE
rs7582153	2	45831576	0.478456	PRKCE
rs4953246	2	45833614	0.474344	PRKCE
rs1357435	2	45833637	0.0856994	PRKCE
rs940052	2	45834646	0.253865	PRKCE
rs11684301	2	45839363	0.376337	PRKCE
rs7582320	2	45842527	0.403434	PRKCE
rs4953248	2	45845432	0.0180456	PRKCE
rs4953249	2	45846361	0.887865	PRKCE
rs4413199	2	45848267	1	PRKCE
rs13405086	2	45851023	0.0164838	PRKCE
rs4446102	2	45851371	0.92371	PRKCE
rs12622534	2	45853492	0.440581	PRKCE
rs6734661	2	45854929	0.723877	PRKCE
rs6753292	2	45855664	0.223481	PRKCE
rs4953254	2	45857497	0.0578904	PRKCE
rs4953255	2	45857588	0.0523019	PRKCE
rs4264601	2	45862589	0.22757	PRKCE
rs6760686	2	45863039	0.603017	PRKCE
rs4074080	2	45869139	0.667197	PRKCE
rs7558342	2	45869355	0.654697	PRKCE
rs11898074	2	45871727	0.680792	PRKCE
rs11898209	2	45872037	1	PRKCE
rs12467341	2	45872585	0.117642	PRKCE
rs4952774	2	45874885	0.00993661	PRKCE
rs6715820	2	45875272	0.72235	PRKCE
rs12472172	2	45877420	0.654362	PRKCE
rs10164633	2	45881611	0.141961	PRKCE
rs4952778	2	45891558	0.679977	PRKCE
rs4953262	2	45894297	0.964054	PRKCE
rs7593874	2	45898479	0.959655	PRKCE
rs7596891	2	45899087	0.368733	PRKCE
rs935672	2	45899463	0.71445	PRKCE
rs11125034	2	45902949	0.155539	PRKCE
rs7559522	2	45903540	0.193962	PRKCE
rs7576304	2	45903674	0.783878	PRKCE
rs10179954	2	45904125	0.255005	PRKCE
rs12328510	2	45905033	0.907274	PRKCE
rs2345180	2	45908545	0.299436	PRKCE
rs10865208	2	45910006	0.183621	PRKCE
rs13002138	2	45914262	0.141402	PRKCE
rs935656	2	45918361	0.635567	PRKCE
rs2012995	2	45919077	0.074598	PRKCE
rs11895514	2	45925107	0.212024	PRKCE
rs4953269	2	45926828	0.325724	PRKCE
rs4953270	2	45927156	0.066954	PRKCE
rs6719779	2	45927221	0.570992	PRKCE
rs6756452	2	45931007	0.0221434	PRKCE
rs6760363	2	45931967	0.0731973	PRKCE
rs6760399	2	45932116	0.0652334	PRKCE
rs7558378	2	45932717	0.0618614	PRKCE
rs11890282	2	45933732	0.132008	PRKCE
rs10192064	2	45933906	0.08388	PRKCE
rs4953273	2	45936374	0.784457	PRKCE
rs4953274	2	45936499	0.710994	PRKCE
rs4953277	2	45940760	0.57616	PRKCE
rs1992933	2	45941456	0.92767	PRKCE
rs935653	2	45942048	0.696632	PRKCE
rs3911797	2	45942951	0.622123	PRKCE
rs10179520	2	45944564	0.586688	PRKCE
rs10181963	2	45944783	0.259963	PRKCE
rs4953279	2	45944962	1	PRKCE
rs2345176	2	45946241	0.645889	PRKCE
rs4952786	2	45947928	0.51296	PRKCE
rs11125037	2	45948309	0.505673	PRKCE
rs11125038	2	45949960	0.314015	PRKCE
rs11125039	2	45950188	0.704715	PRKCE
rs1966813	2	45951401	0.788483	PRKCE
rs7585985	2	45952112	0.60694	PRKCE
rs2122110	2	45953758	0.438638	PRKCE
rs2881068	2	45955890	0.81393	PRKCE
rs1992936	2	45956776	0.661479	PRKCE
rs935673	2	45975861	0.595758	PRKCE
rs10187908	2	45981962	0.562209	PRKCE
rs1375341	2	45982771	0.885531	PRKCE
rs13015067	2	45986364	0.815955	PRKCE
rs1868388	2	45986679	0.13316	PRKCE
rs12986554	2	46006618	0.263378	PRKCE
rs6712478	2	46009575	0.506021	PRKCE
rs13011605	2	46011849	0.93487	PRKCE
rs6720958	2	46012027	0.272798	PRKCE
rs10206343	2	46019476	0.836117	PRKCE
rs7578578	2	46019567	0.605477	PRKCE
rs2595191	2	46019865	0.722174	PRKCE
rs4953290	2	46022083	0.828229	PRKCE
rs4953291	2	46024292	1	PRKCE
rs2711299	2	46024621	0.776275	PRKCE
rs12466402	2	46027541	0.651611	PRKCE
rs12999972	2	46027922	0.590114	PRKCE
rs13023787	2	46028240	0.590814	PRKCE
rs11903566	2	46028817	0.830388	PRKCE
rs6751349	2	46030466	0.740356	PRKCE
rs1463162	2	46034827	0.430218	PRKCE
rs2595200	2	46041743	0.14373	PRKCE
rs4953292	2	46045487	1	PRKCE
rs6759301	2	46045582	0.863784	PRKCE
rs1839196	2	46046002	0.674372	PRKCE
rs2595204	2	46047369	0.0298834	PRKCE
rs11125044	2	46048626	0.0640678	PRKCE
rs1562651	2	46049888	0.147753	PRKCE
rs2595206	2	46050621	0.0947218	PRKCE
rs4953293	2	46053945	0.544767	PRKCE
rs753572	2	46055842	0.482885	PRKCE
rs13396424	2	46058543	0.162763	PRKCE
rs12464563	2	46058824	0.784199	PRKCE
rs2249633	2	46059429	0.168994	PRKCE
rs6705717	2	46061470	0.928701	PRKCE
rs2245633	2	46070835	0.123321	PRKCE
rs2595214	2	46071174	0.0956909	PRKCE
rs10084463	2	46072623	0.417805	PRKCE
rs17077	2	46072968	0.875892	PRKCE
rs2711302	2	46074392	0.459098	PRKCE
rs12712959	2	46077899	0.226565	PRKCE
rs2595218	2	46079469	0.571659	PRKCE
rs2345631	2	46081429	0.190013	PRKCE
rs4953297	2	46085029	0.75686	PRKCE
rs3820733	2	46096478	0.850792	PRKCE
rs13003856	2	46108254	0.316496	PRKCE
rs10167883	2	46109903	0.0543993	PRKCE
rs13024806	2	46111384	0.0588131	PRKCE
rs1470597	2	46123882	0.672839	PRKCE
rs13383891	2	46134547	0.150204	PRKCE
rs11695579	2	46137181	0.536606	PRKCE
rs6742708	2	46142411	0.369486	PRKCE
rs921183	2	46143920	1	PRKCE
rs12994911	2	46145410	0.129983	PRKCE
rs13405039	2	46146949	0.177373	PRKCE
rs12712962	2	46148315	0.111786	PRKCE
rs6742737	2	46151418	0.186773	PRKCE
rs3814371	2	46154933	0.387006	PRKCE
rs2084428	2	46159906	0.619061	PRKCE
rs12467673	2	46162233	0.530144	PRKCE
rs6712557	2	46163329	0.911468	PRKCE
rs11125048	2	46164805	0.319658	PRKCE
rs13432276	2	46165464	0.888488	PRKCE
rs17034455	2	46166985	0.581661	PRKCE
rs1868272	2	46170799	0.0290486	PRKCE
rs2345957	2	46174462	0.0146348	PRKCE
rs12993373	2	46174823	0.0062844	PRKCE
rs13024886	2	46176455	0.0212619	PRKCE
rs13000626	2	46177802	0.314831	PRKCE
rs4953311	2	46179615	0.872745	PRKCE
rs3754573	2	46180247	0.10375	PRKCE
rs7601378	2	46189218	0.723118	PRKCE
rs1375057	2	46189453	0.345344	PRKCE
rs1375056	2	46193769	0.102527	PRKCE
rs12619351	2	46197239	0.57743	PRKCE
rs11125051	2	46198221	0.270163	PRKCE
rs3768751	2	46200220	0.192733	PRKCE
rs17034581	2	46200700	0.6173	PRKCE
rs17737466	2	46202382	0.295839	PRKCE
rs17737489	2	46204005	0.910608	PRKCE
rs17799476	2	46205830	0.419118	PRKCE
rs3754569	2	46205957	0.346089	PRKCE
rs4952801	2	46207749	0.248288	PRKCE
rs17737768	2	46210637	0.569809	PRKCE
rs965319	2	46212207	0.750028	PRKCE
rs10168349	2	46214411	0.849749	PRKCE
rs12105417	2	46214759	0.764949	PRKCE
rs3768738	2	46216981	0.785423	PRKCE
rs12992366	2	46219424	0.530681	PRKCE
rs7563086	2	46223000	0.615368	PRKCE
rs2053797	2	46224396	0.954693	PRKCE
rs2053796	2	46224507	0.747027	PRKCE
rs3754568	2	46224718	1	PRKCE
rs2278777	2	46225158	0.64587	PRKCE
rs11690238	2	46225227	1	PRKCE
rs10495929	2	46225678	1	PRKCE
rs1020445	2	46226779	0.887144	PRKCE
rs7604415	2	46227033	0.396414	PRKCE
rs4953320	2	46228033	0.904781	PRKCE
rs17738613	2	46231713	0.467984	PRKCE
rs12994495	2	46235497	0.40464	PRKCE
rs13025191	2	46236521	0.177968	PRKCE
rs10205024	2	46238843	0.245589	PRKCE
rs2278775	2	46241125	0.92796	PRKCE
rs3754562	2	46249751	0.767914	PRKCE
rs281477	2	46253981	0.575511	PRKCE
rs281476	2	46254108	0.739232	PRKCE
rs7601785	2	46254440	0.510537	PRKCE
rs281475	2	46254855	0.535082	PRKCE
rs13405491	2	46256003	0.412644	PRKCE
rs281473	2	46257075	0.0697896	PRKCE
rs281471	2	46257393	0.694274	PRKCE
rs281467	2	46261198	1	PRKCE
rs2594489	2	46261575	0.637933	PRKCE
rs2594494	2	46262916	0.177866	PRKCE
rs2594495	2	46262970	0.0763092	PRKCE
rs2592156	2	46263647	0.0265596	PRKCE
rs2594496	2	46263696	0.180455	PRKCE
rs11693321	2	46263817	0.116903	PRKCE
rs281508	2	46264711	0.00378911	PRKCE
rs281507	2	46264924	0.0257185	PRKCE
rs14138	2	46267950	0.17169	PRKCE
rs281506	2	46268730	0.0411604	PRKCE
rs281505	2	46269049	0.0761869	PRKCE
rs281501	2	46271150	0.00170453	PRKCE
rs281499	2	46272110	0.0060937	PRKCE
rs281498	2	46273462	0.322161	PRKCE
rs281493	2	46276558	0.00173185	PRKCE
rs281491	2	46277260	0.0606119	PRKCE
rs281488	2	46277850	0.405272	PRKCE
rs1531133	2	46697135	1	CRIPT,PIGF
rs3754551	2	46698161	0.542829	CRIPT,PIGF
rs2122715	2	46699353	0.77444	CRIPT,PIGF
rs7563577	2	46699802	0.458326	CRIPT
rs17819022	2	46704075	1	CRIPT
rs1456010	2	46709301	0.57225	CRIPT
rs6545420	2	54597597	0.699761	SPTBN1
rs17343939	2	54614833	0.346477	SPTBN1
rs6704698	2	54622906	0.324694	SPTBN1
rs4567979	2	54645718	0.598558	SPTBN1
rs10204932	2	54652631	0.0855705	SPTBN1
rs6706372	2	54668824	0.19555	SPTBN1
rs7591204	2	54682962	0.63343	SPTBN1
rs3796013	2	54696704	0.70766	SPTBN1
rs6715538	2	54701438	0.192754	SPTBN1
rs12624153	2	54711305	0.667147	SPTBN1
rs2941580	2	54715507	0.46719	SPTBN1
rs6760298	2	54719324	0.71876	SPTBN1
rs10166797	2	54720925	0.846977	SPTBN1
rs2941582	2	54721045	0.269178	SPTBN1
rs2941594	2	54729303	1	SPTBN1
rs2941584	2	54735125	0.256677	SPTBN1
rs17416242	2	54737289	0.0923243	SPTBN1
rs2971880	2	54739144	0.715637	SPTBN1
rs2971878	2	54742282	0.337206	SPTBN1
rs10528	2	54742653	0.819215	SPTBN1
rs4671966	2	54753224	0.113023	SPTBN1
rs2941588	2	54756643	0.106261	SPTBN1
rs2971884	2	54757967	0.649426	SPTBN1
rs2007020	2	54758096	0.134097	SPTBN1
rs2941589	2	54759282	0.0119397	SPTBN1
rs1724120	2	96173058	0.819143	DUSP2
rs1168975	2	96177802	0.885938	DUSP2
rs17119627	2	96184574	0.564035	DUSP2
rs10182803	2	168513724	0.888395	STK39
rs3769427	2	168521954	0.37777	STK39
rs11673720	2	168527351	0.244229	STK39
rs13397321	2	168541904	0.0435481	STK39
rs10199275	2	168548335	0.820718	STK39
rs10497332	2	168548561	0.198991	STK39
rs12986593	2	168550293	0.639229	STK39
rs735893	2	168554482	0.900169	STK39
rs6433027	2	168572606	0.16996	STK39
rs4667546	2	168579640	0.0879682	STK39
rs1026117	2	168593255	0.354234	STK39
rs16854583	2	168596802	0.685741	STK39
rs6741749	2	168605513	0.491383	STK39
rs2390635	2	168607202	0.249607	STK39
rs1448829	2	168632318	0.415327	STK39
rs6750247	2	168649290	0.175722	STK39
rs4668014	2	168652011	0.647472	STK39
rs17177700	2	168660068	0.0560778	STK39
rs16854729	2	168671977	0.389011	STK39
rs4668019	2	168674896	0.856949	STK39
rs6736854	2	168695757	0.421196	STK39
rs17794324	2	168709021	0.23801	STK39
rs4668023	2	168709797	0.31064	STK39
rs1517329	2	168710379	0.057147	STK39
rs1850438	2	168710868	0.785519	STK39
rs3754783	2	168713026	0.358724	STK39
rs10209630	2	168720504	0.716321	STK39
rs12478804	2	168720626	0.150304	STK39
rs1850440	2	168720748	0.319391	STK39
rs2218701	2	168723364	0.0107278	STK39
rs13423514	2	168725517	0.0993996	STK39
rs13420405	2	168754818	0.195697	STK39
rs6737602	2	168770977	0.0319269	STK39
rs11679392	2	168772074	0.154204	STK39
rs6433044	2	168773453	0.188863	STK39
rs6751410	2	168778544	0.31721	STK39
rs4438452	2	168779594	0.0214734	STK39
rs10198473	2	168780407	0.0399541	STK39
rs2271741	2	168786780	0.108581	STK39
rs10186563	2	168795955	0.00230719	STK39
rs16855160	2	168798166	0.811176	STK39
rs2390669	2	168800188	0.431197	STK39
rs1517319	2	168803221	0.0305477	STK39
rs950535	2	168804100	0.00833179	STK39
rs1517323	2	168805011	0.116251	STK39
rs13016580	2	172354774	0.773921	SLC25A12
rs17499593	2	172358001	0.774726	SLC25A12
rs6716901	2	172381699	0.286587	SLC25A12
rs3821095	2	172392252	0.507876	SLC25A12
rs2271758	2	172409403	0.521644	SLC25A12
rs3770443	2	172419384	0.550129	SLC25A12
rs7580232	2	172426980	0.733393	SLC25A12
rs12692978	2	172434227	0.332368	SLC25A12
rs2952345	2	183644112	0.747783	LOC344320
rs4666885	2	183647418	0.384628	LOC344320
rs2675043	2	183649689	0.0149277	LOC344320,DUSP19
rs4666607	2	183650878	0.0969401	DUSP19
rs3748879	2	183660302	0.517204	DUSP19
rs2705733	2	183663545	0.0860918	DUSP19
rs10460378	2	183666105	0.192698	DUSP19
rs16823982	2	183667246	0.947363	DUSP19
rs7603240	2	183669220	0.22179	DUSP19
rs2368335	2	183669913	0.707513	DUSP19
rs17704934	2	183672232	0.118342	DUSP19
rs2944346	2	183672414	0.95756	DUSP19
rs6742203	2	183676851	0.0971745	DUSP19
rs10181735	2	183682964	0.920595	DUSP19
rs4853564	2	191831910	0.0523758	MYO1B
rs17511249	2	191835620	0.150766	MYO1B
rs17439623	2	191850471	1	MYO1B
rs17439672	2	191853266	0.0254174	MYO1B
rs17412531	2	191862657	0.914255	MYO1B
rs1947456	2	191871730	0.160354	MYO1B
rs10497714	2	191875525	0.587016	MYO1B
rs17348355	2	191884069	0.404384	MYO1B
rs13005154	2	191897717	0.0275253	MYO1B
rs13432697	2	191918915	0.263256	MYO1B
rs13032780	2	191930845	0.0646547	MYO1B
rs12988758	2	191935475	0.805457	MYO1B
rs13431098	2	191937837	0.140623	MYO1B
rs11901333	2	210155371	0.912658	MAP2
rs12475254	2	210159026	0.666604	MAP2
rs6733319	2	210173803	0.667909	MAP2
rs9288410	2	210206506	0.94053	MAP2
rs2663652	2	210216769	1	MAP2
rs12618080	2	210228116	0.46176	MAP2
rs3768834	2	210228997	0.381637	MAP2
rs3820747	2	210260594	0.960242	MAP2
rs3768812	2	210264021	0.711564	MAP2
rs723683	2	210279683	0.595692	MAP2
rs17745941	2	210291061	0.732101	MAP2
rs2215624	2	210309386	0.510922	MAP2
rs6720105	2	218788963	0.295826	ARPC2
rs13403276	2	218789542	0.129599	ARPC2
rs17572109	2	218802179	0.407507	ARPC2
rs7605980	2	218809114	0.209031	ARPC2
rs3731859	2	218832467	0.149112	ARPC2
rs17208239	2	227305941	0.0939303	IRS1
rs17208470	2	227312149	0.618563	IRS1
rs1801278	2	227368788	0.139441	IRS1
rs1801123	2	227369287	0.095325	IRS1
rs6725330	2	227375101	0.679815	IRS1
rs6725556	2	227375236	0.448812	IRS1
rs6431659	2	233831759	0.740147	ATG16L1
rs6758317	2	233833690	0.694695	ATG16L1
rs12994971	2	233843192	0.893236	ATG16L1
rs2289476	2	233846295	0.53768	ATG16L1
rs2289473	2	233846764	0.590065	ATG16L1
rs3792106	2	233855479	0.750344	ATG16L1
rs4663402	2	233858402	0.458336	ATG16L1
rs7587051	2	233859494	0.962511	ATG16L1
rs4663136	2	233862456	0.359474	ATG16L1,SCARNA6
rs10803619	2	233868615	0.380055	ATG16L1
rs6759896	2	233875711	1	ATG16L1
rs3806667	3	9835880	1	TTLL3
rs2290305	3	9846030	1	TTLL3
rs13088594	3	9851301	0.93738	TTLL3
rs1057278	3	9851919	0.546391	TTLL3
rs4686377	3	9852452	0.909847	TTLL3
rs9878419	3	9852481	0.471789	TTLL3
rs11131194	3	9855426	0.578428	TTLL3
rs713178	3	12590984	0.0934517	RAF1
rs3773341	3	12591533	0.0535845	RAF1
rs9855183	3	12593262	0.0787142	RAF1
rs5746255	3	12599321	0.787231	RAF1
rs7956	3	12599763	0.748783	RAF1
rs3729931	3	12601516	0.455571	RAF1
rs1532533	3	12610706	0.0136986	RAF1
rs3773353	3	12629653	0.00162858	RAF1
rs9809501	3	12630689	0.315963	RAF1
rs2055312	3	12638250	0.201067	RAF1
rs11923427	3	12638835	0.278051	RAF1
rs6792773	3	12643726	0.570369	RAF1
rs13099808	3	12649172	0.132147	RAF1
rs11710163	3	12671288	0.936696	RAF1
rs11564445	3	41242756	0.145426	CTNNB1
rs4135385	3	41254444	0.0156045	CTNNB1
rs2953	3	41256392	0.0317386	CTNNB1
rs3866330	3	49557998	0.681189	BSN
rs9827708	3	49624993	0.456157	BSN
rs4855833	3	49632445	0.368734	BSN
rs4855881	3	49690450	0.683785	BSN
rs2071803	3	50382348	0.348433	CACNA2D2
rs2236950	3	50395558	0.514116	CACNA2D2
rs2236957	3	50415430	0.674669	CACNA2D2
rs17606778	3	50415556	0.112712	CACNA2D2
rs1540293	3	50438939	0.869727	CACNA2D2
rs12488468	3	50453491	0.551221	CACNA2D2
rs916288	3	50488161	0.6757	CACNA2D2
rs754298	3	50523899	0.392634	CACNA2D2
rs11927030	3	50764606	0.267236	DOCK3
rs17660513	3	50827180	0.444568	DOCK3
rs11921930	3	50872404	0.585551	DOCK3
rs9869826	3	50973856	0.734328	DOCK3
rs11919195	3	51037442	0.270766	DOCK3
rs13088462	3	51046753	0.526399	DOCK3
rs11920441	3	51075060	0.777543	DOCK3
rs4619816	3	51223238	0.481909	DOCK3
rs922612	3	51239515	0.139651	DOCK3
rs10433609	3	51286614	0.292108	DOCK3
rs1480353	3	51358184	0.46374	DOCK3
rs11715034	3	51384640	0.925276	DOCK3
rs13073141	3	51385525	1	DOCK3
rs3749316	3	51388534	0.912673	DOCK3
rs7642881	3	52051059	0.17663	DUSP7
rs7644325	3	52056176	0.229664	DUSP7
rs3821841	3	52059080	0.0690235	DUSP7
rs13319566	3	52070595	0.729282	DUSP7
rs2102628	3	57271792	1	APPL
rs17791685	3	57281651	0.694731	APPL
rs1913302	3	57282001	0.120143	APPL
rs7621574	3	57831437	0.436517	SLMAP
rs6764482	3	57860126	0.228489	SLMAP
rs6445935	3	57862947	0.432415	SLMAP
rs9864975	3	57868547	0.190685	SLMAP
rs268766	3	57878453	0.144494	SLMAP
rs268765	3	57881464	0.767574	SLMAP
rs3773016	3	57884298	0.352769	SLMAP
rs2712353	3	114978338	0.837957	Atp6v1a
rs3773682	3	115003266	0.258286	Atp6v1a
rs11717844	3	116817685	0.268299	GAP43
rs1370806	3	116817722	0.14373	GAP43
rs16823934	3	116818374	0.194264	GAP43
rs6805991	3	116822147	0.597451	GAP43
rs13434234	3	116822370	0.714193	GAP43
rs13433884	3	116822437	0.0781851	GAP43
rs2218054	3	116822867	0.442996	GAP43
rs1438358	3	116823063	0.220055	GAP43
rs2399526	3	116823267	0.140099	GAP43
rs1837205	3	116825903	0.419927	GAP43
rs17760034	3	116827756	0.847987	GAP43
rs13059137	3	116830246	0.799262	GAP43
rs11922043	3	116830366	0.547933	GAP43
rs16823941	3	116831846	0.746385	GAP43
rs6798192	3	116832486	0.462659	GAP43
rs1837206	3	116836509	0.563128	GAP43
rs9289026	3	116838866	0.542663	GAP43
rs7630787	3	116846259	0.451501	GAP43
rs2028248	3	116849656	0.741181	GAP43
rs2118604	3	116856419	0.0480908	GAP43
rs10934301	3	116858662	0.317573	GAP43
rs4831196	3	116863580	0.015	GAP43
rs12488667	3	116869261	1	GAP43
rs6790048	3	116872244	0.631496	GAP43
rs2164930	3	116875453	0.536021	GAP43
rs1561381	3	116875707	0.928591	GAP43
rs1438367	3	116876316	1	GAP43
rs11926976	3	116876983	0.471799	GAP43
rs9873303	3	116879218	0.0953681	GAP43
rs12496390	3	116882748	0.218992	GAP43
rs12634436	3	116885375	0.884693	GAP43
rs10934305	3	116885432	0.11462	GAP43
rs283369	3	116887283	0.201471	GAP43
rs283371	3	116887681	0.331268	GAP43
rs283373	3	116887881	0.135768	GAP43
rs13065396	3	116889497	0.852779	GAP43
rs9858175	3	116890474	0.091966	GAP43
rs283381	3	116894537	0.201176	GAP43
rs3772934	3	116900555	0.959699	GAP43
rs283389	3	116905031	0.714745	GAP43
rs14360	3	116922697	0.876493	GAP43
rs7638530	3	116924298	0.711868	GAP43
rs1370943	3	116927193	0.218737	GAP43
rs2972469	3	116930811	0.49328	GAP43
rs3732360	3	121019271	0.435835	GSK3B
rs9826659	3	121033801	0.526884	GSK3B
rs1719889	3	121061478	0.693737	GSK3B
rs10433404	3	121175930	0.0670373	GSK3B
rs11919783	3	121229323	0.27733	GSK3B
rs11719490	3	121241587	0.245523	GSK3B
rs2199503	3	121261179	0.66454	GSK3B
rs182839	3	121272884	0.188563	GSK3B
rs334555	3	121286826	0.255522	GSK3B
rs11925868	3	121305025	0.135652	GSK3B
rs6773078	3	125288111	0.450343	KALRN
rs11721323	3	125289702	0.139266	KALRN
rs13072256	3	125292452	0.599908	KALRN
rs10512621	3	125309854	0.574219	KALRN
rs4678086	3	125319942	0.486899	KALRN
rs17285457	3	125370458	0.546611	KALRN
rs1444760	3	125402970	0.772603	KALRN
rs1444767	3	125407493	0.496009	KALRN
rs1444766	3	125407961	0.610834	KALRN
rs6438833	3	125408285	0.541806	KALRN
rs1444754	3	125420907	0.608383	KALRN
rs9843963	3	125423382	0.495018	KALRN
rs1444759	3	125427740	0.53079	KALRN
rs13066449	3	125433827	0.780503	KALRN
rs13079305	3	125436216	0.183235	KALRN
rs2141664	3	125437808	0.692403	KALRN
rs1158012	3	125440085	0.927554	KALRN
rs11720960	3	125440632	0.50939	KALRN
rs17286876	3	125441514	1	KALRN
rs9835111	3	125442698	0.741844	KALRN
rs4678097	3	125443420	0.763529	KALRN
rs4608634	3	125443748	0.821683	KALRN
rs4234217	3	125443778	0.486842	KALRN
rs4608635	3	125444186	0.848116	KALRN
rs13320425	3	125456854	0.597062	KALRN
rs2120789	3	125457266	0.651616	KALRN
rs12152377	3	125457387	0.148762	KALRN
rs1867525	3	125459020	0.805857	KALRN
rs756037	3	125460767	0.73528	KALRN
rs9844005	3	125462453	0.892299	KALRN
rs4289301	3	125465301	0.780084	KALRN
rs7610173	3	125479313	0.779075	KALRN
rs2332769	3	125485918	0.812774	KALRN
rs13098182	3	125489920	0.267595	KALRN
rs17377867	3	125504693	0.572207	KALRN
rs13067494	3	125522232	0.650183	KALRN
rs17222144	3	125526439	0.680073	KALRN
rs6438838	3	125530099	0.242145	KALRN
rs3821525	3	125537714	0.627063	KALRN
rs3772731	3	125541395	1	KALRN
rs1550756	3	125548123	0.167795	KALRN
rs10934667	3	125552819	0.547448	KALRN
rs627830	3	125570699	0.519321	KALRN
rs659450	3	125574835	0.650119	KALRN
rs1154799	3	125584866	0.952046	KALRN
rs17288804	3	125593250	0.71326	KALRN
rs11717452	3	125603289	0.887287	KALRN
rs4422250	3	125607783	0.962054	KALRN
rs661798	3	125610651	0.65492	KALRN
rs7622341	3	125619239	0.719648	KALRN
rs630760	3	125631864	0.287381	KALRN
rs6798951	3	125645852	0.893354	KALRN
rs543122	3	125646846	0.585383	KALRN
rs821890	3	125659112	0.884807	KALRN
rs2028820	3	125664582	0.920602	KALRN
rs12485658	3	125669201	0.883209	KALRN
rs4678116	3	125669561	0.754597	KALRN
rs4678117	3	125669887	0.536073	KALRN
rs587979	3	125675622	0.290703	KALRN
rs7623685	3	125676839	0.473599	KALRN
rs3755674	3	125680300	0.802825	KALRN
rs17224858	3	125687987	0.195745	KALRN
rs9812052	3	125688147	0.734019	KALRN
rs16835527	3	125688670	0.667449	KALRN
rs2289841	3	125692128	0.539664	KALRN
rs9859074	3	125705625	0.146594	KALRN
rs485887	3	125707683	0.933847	KALRN
rs484936	3	125707781	0.530962	KALRN
rs530462	3	125711729	0.694406	KALRN
rs10511424	3	125711810	0.2049	KALRN
rs332414	3	125729839	0.411931	KALRN
rs13317417	3	125730120	0.931331	KALRN
rs12485363	3	125737128	0.18671	KALRN
rs13325784	3	125749237	0.348014	KALRN
rs1875365	3	125753804	0.887842	KALRN
rs2713651	3	125754861	0.587272	KALRN
rs13085463	3	125760858	0.959834	KALRN
rs13083456	3	125764003	0.895414	KALRN
rs2279784	3	125764294	0.267661	KALRN
rs2256831	3	125764670	0.526379	KALRN
rs7633543	3	125768147	0.430919	KALRN
rs1604298	3	125770344	0.487616	KALRN
rs13077090	3	125771977	0.54324	KALRN
rs1501190	3	125772103	0.291253	KALRN
rs2713644	3	125776518	0.0274416	KALRN
rs6765865	3	125780696	0.151196	KALRN
rs6766077	3	125780864	0.0662884	KALRN
rs11915234	3	125782311	0.0561218	KALRN
rs17226259	3	125785078	0.135953	KALRN
rs2651620	3	125792028	0.292325	KALRN
rs7639225	3	125797250	0.533893	KALRN
rs16835636	3	125799482	0.100375	KALRN
rs3863070	3	125803883	0.132446	KALRN
rs6438849	3	125804421	0.490093	KALRN
rs6800980	3	125804583	0.527876	KALRN
rs13066544	3	125805506	0.528014	KALRN
rs333338	3	125809491	0.318206	KALRN
rs16835687	3	125809937	0.719468	KALRN
rs333336	3	125809969	0.499312	KALRN
rs333333	3	125811078	0.12269	KALRN
rs16835717	3	125813105	0.408711	KALRN
rs333327	3	125813434	0.253311	KALRN
rs333320	3	125815545	0.65589	KALRN
rs7374427	3	125816941	0.248575	KALRN
rs333318	3	125817289	0.406303	KALRN
rs16835731	3	125817582	0.850929	KALRN
rs333312	3	125822164	0.0562494	KALRN
rs10512627	3	125822912	0.716706	KALRN
rs11707390	3	125823122	0.676691	KALRN
rs2119185	3	125827856	0.388269	KALRN
rs13071295	3	125828673	0.56023	KALRN
rs1708318	3	125829129	0.961013	KALRN
rs16835749	3	125831689	0.571644	KALRN
rs621260	3	125834760	0.131064	KALRN
rs626084	3	125841597	0.68584	KALRN
rs1392912	3	125849352	0.372537	KALRN
rs16835783	3	125860422	0.48055	KALRN
rs333289	3	125862507	0.653702	KALRN
rs3772782	3	125873486	0.451366	KALRN
rs4678143	3	125874014	0.411088	KALRN
rs17307881	3	125881604	0.220244	KALRN
rs3772790	3	125883915	1	KALRN
rs586395	3	125884382	0.730469	KALRN
rs1708320	3	125885965	0.890566	KALRN
rs1501187	3	125886333	0.287638	KALRN
rs333285	3	125894380	0.150299	KALRN
rs3772796	3	125894612	0.854997	KALRN
rs3755702	3	125897144	0.116229	KALRN
rs184559	3	125911586	0.425779	KALRN
rs3772800	3	125921276	0.861314	KALRN
rs332513	3	125921817	0.853357	KALRN
rs1162	3	125922375	0.57113	KALRN
rs162740	3	125923927	0.55414	KALRN
rs332515	3	125924147	1	KALRN
rs3736388	3	125926212	0.547154	KALRN
rs17282057	3	125928767	0.477511	KALRN
rs13075273	3	125929594	1	KALRN
rs2279199	3	125931942	0.282738	UMPS
rs9866361	3	180390543	0.311157	PIK3CA
rs13082485	3	180391274	0.0382978	PIK3CA
rs13320527	3	180424017	0.21826	PIK3CA
rs3729692	3	180430019	0.335748	PIK3CA
rs1607237	3	180432991	0.316154	PIK3CA
rs3976507	3	180440477	0.0586563	PIK3CA
rs17292964	3	180600357	0.870399	GNB4
rs3774225	3	180601692	0.951789	GNB4
rs13087067	3	180604702	0.465403	GNB4
rs12634184	3	180607508	0.487713	GNB4
rs3853149	3	180612050	0.514637	GNB4
rs1362650	3	180619967	0.753984	GNB4
rs6443648	3	180627134	0.781936	GNB4
rs4855076	3	180653351	0.946481	GNB4
rs7612445	3	180655673	0.863489	GNB4
rs7621173	3	180658291	0.102204	GNB4
rs7646564	3	180659480	0.908501	GNB4
rs754574	3	180660549	0.13152	GNB4
rs3856757	3	198283180	0.0236533	DLG1
rs2341225	3	198309795	0.959512	DLG1
rs12632536	3	198318047	0.331551	DLG1
rs3773845	3	198326950	0.410862	DLG1
rs1949471	3	198349639	0.0951595	DLG1
rs9839886	3	198414196	0.71124	DLG1
rs7612762	3	198443785	0.940402	DLG1
rs338186	3	198448009	0.262598	DLG1
rs9843659	3	198469993	0.39537	DLG1
rs338197	3	198473038	0.766573	DLG1
rs9835372	3	198481127	0.182811	DLG1
rs12634133	3	198482934	0.677458	DLG1
rs443303	3	198502522	1	DLG1
rs338217	3	198511324	0.292633	DLG1
rs338222	3	198516621	0.661474	DLG1
rs338223	3	198518005	0.670539	DLG1
rs6764023	3	198519382	0.589811	DLG1
rs2589509	4	87147099	0.630636	MAPK10
rs2575676	4	87149231	0.527355	MAPK10
rs7438872	4	87149633	0.523692	MAPK10
rs7439032	4	87150115	0.42868	MAPK10
rs4640664	4	87151510	0.719129	MAPK10
rs17011297	4	87152084	0.922624	MAPK10
rs2589523	4	87152226	0.771577	MAPK10
rs2575675	4	87154914	0.651697	MAPK10
rs7699978	4	87155080	0.435643	MAPK10
rs2575674	4	87156570	0.438763	MAPK10
rs2589515	4	87156612	0.682281	MAPK10
rs958	4	87156898	0.254126	MAPK10
rs3775166	4	87159813	0.862593	MAPK10
rs3775167	4	87165165	0.069689	MAPK10
rs1469870	4	87178920	0.677033	MAPK10
rs6815306	4	87185351	0.331322	MAPK10
rs1436529	4	87198106	0.628133	MAPK10
rs3775182	4	87198607	0.584013	MAPK10
rs9995879	4	87220847	0.133206	MAPK10
rs10009993	4	87240529	0.191616	MAPK10
rs4693753	4	87245326	0.65793	MAPK10
rs6821745	4	87257235	0.279297	MAPK10
rs4407492	4	87271512	0.24549	MAPK10
rs4560400	4	87290185	0.904524	MAPK10
rs6822478	4	87295384	0.416497	MAPK10
rs4132490	4	87300660	0.636985	MAPK10
rs17011419	4	87321398	0.706939	MAPK10
rs17011421	4	87321855	0.419179	MAPK10
rs1460769	4	87361272	0.92409	MAPK10
rs1108429	4	87384668	0.801769	MAPK10
rs10516771	4	87390302	0.818553	MAPK10
rs10516770	4	87391122	0.607123	MAPK10
rs11725943	4	87399136	0.577242	MAPK10
rs1460757	4	87401134	0.327091	MAPK10
rs6531914	4	87403238	0.420823	MAPK10
rs2035058	4	87404030	0.202491	MAPK10
rs17011645	4	87404872	0.680433	MAPK10
rs17011649	4	87405847	0.402786	MAPK10
rs4693761	4	87430495	0.433397	MAPK10
rs6827483	4	87440621	0.0938202	MAPK10
rs17449015	4	87440851	0.257782	MAPK10
rs1031737	4	87447966	0.146999	MAPK10
rs11726269	4	87452008	0.401858	MAPK10
rs769378	4	87458788	0.335507	MAPK10
rs6531915	4	87459044	0.1218	MAPK10
rs17409687	4	87469460	0.279139	MAPK10
rs2290882	4	87469760	0.480674	MAPK10
rs4693141	4	87471006	0.496571	MAPK10
rs7677400	4	87471821	0.417795	MAPK10
rs2904100	4	87486850	0.120777	MAPK10
rs12644920	4	87506958	0.489214	MAPK10
rs1587241	4	102158143	0.400604	PPP3CA
rs10000538	4	102161506	0.650135	PPP3CA
rs3804350	4	102166953	0.299957	PPP3CA
rs1880942	4	102172205	1	PPP3CA
rs2037773	4	102177640	0.779938	PPP3CA
rs2141145	4	102189271	0.414531	PPP3CA
rs2732496	4	102190181	0.282078	PPP3CA
rs952506	4	102201934	0.739016	PPP3CA
rs6851231	4	102202630	0.670785	PPP3CA
rs10020845	4	102208603	0.925449	PPP3CA
rs10516474	4	102208839	1	PPP3CA
rs2732519	4	102212375	0.19621	PPP3CA
rs17030739	4	102215835	0.0381929	PPP3CA
rs3804357	4	102221146	0.633141	PPP3CA
rs2732504	4	102228850	0.963341	PPP3CA
rs17232534	4	102229009	0.0913004	PPP3CA
rs17030746	4	102235509	0.464462	PPP3CA
rs17030758	4	102245160	0.241595	PPP3CA
rs931870	4	102247953	0.140338	PPP3CA
rs1876267	4	102248524	0.618017	PPP3CA
rs2732512	4	102253020	0.359708	PPP3CA
rs6820738	4	102260259	0.772354	PPP3CA
rs1506801	4	102262633	0.44385	PPP3CA
rs2659544	4	102264092	0.304993	PPP3CA
rs2732514	4	102277865	0.356739	PPP3CA
rs17829777	4	102279735	0.848145	PPP3CA
rs963065	4	102284654	0.751396	PPP3CA
rs17030810	4	102292516	0.655407	PPP3CA
rs2695218	4	102301168	0.276677	PPP3CA
rs2174683	4	102306034	0.616581	PPP3CA
rs13118966	4	102312456	0.236103	PPP3CA
rs2659501	4	102312830	0.0415094	PPP3CA
rs4699110	4	102313476	0.00307307	PPP3CA
rs950177	4	102317596	0.254496	PPP3CA
rs2850987	4	102326879	1	PPP3CA
rs2850989	4	102333838	0.825079	PPP3CA
rs2850992	4	102341778	0.204481	PPP3CA
rs11934140	4	102377068	0.408918	PPP3CA
rs2850950	4	102377473	0.533137	PPP3CA
rs17184232	4	102400351	0.301886	PPP3CA
rs2850343	4	102416878	0.203566	PPP3CA
rs2850351	4	102424421	0.0452115	PPP3CA
rs6852347	4	102436590	0.816879	PPP3CA
rs7682019	4	102438403	0.520679	PPP3CA
rs2044041	4	102454392	0.617743	PPP3CA
rs2850370	4	102455764	0.0288605	PPP3CA
rs10516469	4	102480276	0.170974	PPP3CA
rs17031191	4	102480291	0.773304	PPP3CA
rs6849345	4	158359579	0.682131	GRIA2
rs10028901	4	158372969	0.0584549	GRIA2
rs17035889	4	158375140	0.0736424	GRIA2
rs17243330	4	158376220	0.33958	GRIA2
rs17035916	4	158403546	0.261254	GRIA2
rs17244157	4	158439900	0.933904	GRIA2
rs17244653	4	158471693	0.940112	GRIA2
rs4392549	4	158483032	0.100676	GRIA2
rs4441804	4	158486985	0.30145	GRIA2
rs6850942	4	158495007	0.115929	GRIA2
rs4403097	4	158505047	0.00514956	GRIA2
rs6812058	4	158511869	0.0107045	GRIA2
rs3860641	4	186295017	0.539855	SLC25A4
rs10024068	4	186300335	0.888503	SLC25A4
rs7660552	4	186305631	0.618946	SLC25A4
rs2046535	4	186307426	0.654232	SLC25A4
rs7702071	5	78696110	0.881566	HOMER1
rs10075154	5	78700406	0.639099	HOMER1
rs3822568	5	78706558	0.962346	HOMER1
rs6868393	5	78727453	0.887345	HOMER1
rs2404149	5	78733220	0.808442	HOMER1
rs6883030	5	78733431	0.778195	HOMER1
rs9293780	5	78749621	0.601597	HOMER1
rs7714151	5	78756012	0.492925	HOMER1
rs4293896	5	78768998	0.103447	HOMER1
rs10039490	5	78776686	0.641154	HOMER1
rs12514775	5	78780151	0.188844	HOMER1
rs6859667	5	78780798	0.266076	HOMER1
rs13356332	5	78782455	0.297184	HOMER1
rs10078095	5	78792534	0.716563	HOMER1
rs12522716	5	78797532	1	HOMER1
rs4323213	5	78799101	0.822352	HOMER1
rs10474588	5	78807827	0.892338	HOMER1
rs10070879	5	78810842	0.0416628	HOMER1
rs10042665	5	78810855	0.122969	HOMER1
rs12655609	5	78811442	0.176575	HOMER1
rs10077726	5	78822114	0.435007	HOMER1
rs12515981	5	78832093	0.855366	HOMER1
rs10057812	5	78832093	0.855366	HOMER1
rs11948804	5	78839534	0.474538	HOMER1
rs4704560	5	78849506	0.646064	HOMER1
rs10942891	5	78849999	0.278589	HOMER1
rs2036847	5	126157142	0.406518	LMNB1
rs2973586	5	126158000	0.744921	LMNB1
rs17532839	5	126158659	1	LMNB1
rs17598783	5	126163281	0.41773	LMNB1
rs968355	5	126168249	0.309707	LMNB1
rs2271354	5	126173670	0.839798	LMNB1
rs2941673	5	126187340	0.733353	LMNB1
rs966087	5	126198809	0.816272	LMNB1
rs1051644	5	126200094	0.717428	LMNB1
rs959573	5	126209761	1	LMNB1
rs17165305	5	126209793	0.25429	LMNB1
rs10478755	5	126210248	0.536878	LMNB1
rs2112585	5	133330962	0.641777	VDAC1
rs13169435	5	133331718	0.646502	VDAC1
rs4279383	5	133335005	0.719138	VDAC1
rs11952145	5	133337928	0.521716	VDAC1
rs10068191	5	133338147	0.963565	VDAC1
rs6897409	5	133356897	0.229963	VDAC1
rs4958205	5	133365510	0.325307	VDAC1
rs10491322	5	133558039	0.922927	PPP2CA
rs11750335	5	133558116	0.618421	PPP2CA
rs254051	5	133587596	0.720443	LOC730961,PPP2CA
rs4246019	5	133593991	0.522981	PPP2CA
rs3756688	5	147422972	0.229181	SPINK5
rs7445392	5	147431644	0.525234	SPINK5
rs3815741	5	147468768	0.092882	SPINK5
rs17704764	5	147468847	0.00937907	SPINK5
rs2287768	5	147471725	0.45339	SPINK5
rs6580523	5	147479619	0.318185	SPINK5
rs1422993	5	147484013	0.111997	SPINK5
rs17637711	5	147485084	0.126346	SPINK5
rs7443321	5	147496516	0.385247	SPINK5
rs4362936	5	147498582	0.210341	SPINK5
rs3935572	5	147505026	0.685208	SPINK5
rs13153325	5	149570326	0.0851591	CAMK2A
rs4705431	5	149571899	0.813451	CAMK2A
rs6891286	5	149576152	0.0903821	CAMK2A
rs6895585	5	149576401	0.0809491	CAMK2A
rs887347	5	149576434	0.891443	CAMK2A
rs980272	5	149577148	0.810305	CAMK2A
rs2163766	5	149579741	0.272659	CAMK2A
rs17712679	5	149582556	0.305831	CAMK2A
rs2241694	5	149582801	0.0811559	CAMK2A
rs2241695	5	149583017	1	CAMK2A
rs919741	5	149591881	0.467985	CAMK2A
rs3822607	5	149591986	0.8926	CAMK2A
rs10066581	5	149595874	0.133585	CAMK2A
rs17111079	5	149595967	0.499162	CAMK2A
rs6869634	5	149596912	0.0418016	CAMK2A
rs3797617	5	149599692	0.147162	CAMK2A
rs3776825	5	149600864	0.847798	CAMK2A
rs4958456	5	149603558	0.290984	CAMK2A
rs7711562	5	149607616	0.553785	CAMK2A
rs3756577	5	149608837	0.905889	CAMK2A
rs10463293	5	149616266	0.473553	CAMK2A
rs882282	5	149620473	0.7564	CAMK2A
rs2304042	5	149625000	0.461918	CAMK2A
rs13357922	5	149628189	1	CAMK2A
rs13354653	5	149629854	0.76636	CAMK2A
rs4958443	5	149629946	0.604136	CAMK2A
rs7718715	5	149631447	0.606043	CAMK2A
rs6896910	5	149634944	0.272983	CAMK2A
rs1897559	5	149636405	0.846311	CAMK2A
rs6881743	5	149640783	0.118632	CAMK2A
rs10068882	5	149645677	0.334035	CAMK2A
rs7728531	5	149645876	1	CAMK2A
rs873592	5	149649949	0.87734	CAMK2A
rs3806948	5	149651444	0.818847	CAMK2A
rs1432832	5	149653734	0.13047	CAMK2A
rs7714832	5	149655362	0.910322	CAMK2A
rs6882575	5	152841702	0.216371	GRIA1
rs560151	5	152842183	0.162236	GRIA1
rs11742573	5	152843123	0.15179	GRIA1
rs578772	5	152847541	0.0177229	GRIA1
rs548294	5	152848630	0.047979	GRIA1
rs2195450	5	152851202	0.0564584	GRIA1
rs17515380	5	152853842	0.620882	GRIA1
rs10515688	5	152856094	0.164779	GRIA1
rs509555	5	152856314	0.157832	GRIA1
rs13164993	5	152857702	0.618688	GRIA1
rs542161	5	152858725	0.0893458	GRIA1
rs17114681	5	152867760	0.813859	GRIA1
rs512193	5	152875670	0.53355	GRIA1
rs503525	5	152879443	0.0654713	GRIA1
rs574071	5	152880657	0.558623	GRIA1
rs17588123	5	152881588	0.646565	GRIA1
rs17114703	5	152881609	0.928026	GRIA1
rs10071989	5	152888312	0.37647	GRIA1
rs1463747	5	152893697	0.555755	GRIA1
rs1908100	5	152894579	0.436395	GRIA1
rs11744176	5	152895338	0.83829	GRIA1
rs11741791	5	152896844	0.441733	GRIA1
rs6893720	5	152903626	0.818687	GRIA1
rs1873906	5	152906702	0.650879	GRIA1
rs4958344	5	152907437	0.691287	GRIA1
rs1353091	5	152908548	0.140496	GRIA1
rs7713717	5	152916125	0.853883	GRIA1
rs12515622	5	152936243	0.46597	GRIA1
rs4958667	5	152940571	0.491553	GRIA1
rs17519656	5	152940721	0.938348	GRIA1
rs17519935	5	152948024	0.891806	GRIA1
rs12521489	5	152951047	0.377882	GRIA1
rs778820	5	152952301	0.582992	GRIA1
rs12658202	5	152959747	0.0993767	GRIA1
rs1493383	5	152971591	0.77288	GRIA1
rs778830	5	152972721	0.308183	GRIA1
rs12187326	5	152977511	0.413189	GRIA1
rs1559157	5	152983957	0.557248	GRIA1
rs1422887	5	152991175	0.133321	GRIA1
rs1862409	5	152991654	0.55622	GRIA1
rs17593426	5	152998430	0.445678	GRIA1
rs2216649	5	152999403	0.447358	GRIA1
rs2910260	5	153000223	0.818838	GRIA1
rs17114887	5	153001742	0.0581789	GRIA1
rs1422895	5	153002469	0.347988	GRIA1
rs1422897	5	153004057	0.583535	GRIA1
rs729329	5	153007415	0.337134	GRIA1
rs2910269	5	153018506	0.392967	GRIA1
rs2042257	5	153020481	0.706567	GRIA1
rs17114975	5	153024633	0.795198	GRIA1
rs4385264	5	153033928	0.179846	GRIA1
rs7709884	5	153034519	0.714906	GRIA1
rs13186237	5	153035549	0.550823	GRIA1
rs11741511	5	153038335	0.0557309	GRIA1
rs7719292	5	153042023	0.830801	GRIA1
rs17594729	5	153043995	0.256818	GRIA1
rs9324755	5	153044290	0.0988228	GRIA1
rs13359392	5	153052392	0.746605	GRIA1
rs7446593	5	153054333	0.381779	GRIA1
rs4336406	5	153055173	0.78359	GRIA1
rs6867011	5	153069554	0.125244	GRIA1
rs11953799	5	153075197	1	GRIA1
rs7720354	5	153089378	0.221985	GRIA1
rs4129128	5	153102070	0.0813434	GRIA1
rs4323276	5	153102399	0.0299918	GRIA1
rs6890057	5	153103681	0.184713	GRIA1
rs13168358	5	153113915	0.109417	GRIA1
rs6580040	5	153128775	0.569166	GRIA1
rs10070447	5	153159007	0.343235	GRIA1
rs2926835	5	153169123	0.0253802	GRIA1
rs17525311	5	153178247	0.293109	GRIA1
rs322363	5	172118459	0.633005	DUSP1
rs322351	5	172127478	0.177735	DUSP1
rs881150	5	172131511	0.568113	DUSP1
rs17658295	5	172134580	0.226415	DUSP1
rs2431664	5	172136517	0.674269	DUSP1
rs4868204	5	172137235	0.107204	DUSP1
rs2249619	5	172137606	0.954679	DUSP1
rs335435	5	176800549	0.856207	GRK6
rs466256	5	176808562	0.0476799	DBN1
rs2029164	5	176829018	0.638307	DBN1
rs2235258	6	15621461	0.0845864	JARID2
rs9396590	6	15622478	0.499109	JARID2
rs1474587	6	15624688	0.44803	JARID2
rs909626	6	15625663	0.897772	JARID2
rs3778651	6	15626511	0.347792	JARID2
rs13198512	6	15627864	0.21002	JARID2
rs1047631	6	15631080	0.466956	DTNBP1
rs17470454	6	15631427	0.516452	DTNBP1
rs742106	6	15632459	0.323367	DTNBP1
rs2056943	6	15632542	0.591413	DTNBP1
rs6937379	6	15633976	0.675688	DTNBP1
rs4712253	6	15634396	0.96342	DTNBP1
rs9464795	6	15638143	0.877936	DTNBP1
rs4236167	6	15641930	0.193659	DTNBP1
rs9396592	6	15646989	0.642292	DTNBP1
rs12527121	6	15654192	1	DTNBP1
rs9370823	6	15658637	0.881478	DTNBP1
rs11752196	6	15698631	0.818148	DTNBP1
rs12199640	6	15706859	0.262318	DTNBP1
rs7752070	6	15712898	0.373175	DTNBP1
rs12525702	6	15735750	0.163037	DTNBP1
rs12527496	6	15736060	0.0698664	DTNBP1
rs3213207	6	15736081	0.0870717	DTNBP1
rs2619545	6	15740720	0.347447	DTNBP1
rs2619520	6	15764134	0.291955	DTNBP1
rs1997679	6	15766884	0.924694	DTNBP1
rs9476886	6	15769440	0.191377	DTNBP1
rs2619538	6	15773188	0.254614	DTNBP1
rs742208	6	15776640	0.731539	DTNBP1
rs29228	6	29731718	0.240025	MOG
rs3130252	6	29739723	0.430881	MOG
rs2857766	6	29741982	0.102887	MOG
rs3130253	6	29741991	0.399628	MOG
rs2535246	6	29744388	0.236994	MOG
rs2747430	6	29756485	0.128692	MOG
rs2075800	6	31885925	0.0644097	HSPA1L
rs1043618	6	31891486	0.0912179	HSPA1A,HSPA1L
rs2763979	6	31902571	0.0167964	HSPA1B
rs494620	6	31946692	0.0864073	SLC44A4
rs3130481	6	31947735	0.49623	SLC44A4
rs2736428	6	31951903	0.0171522	SLC44A4
rs9267658	6	31953964	0.807018	SLC44A4
rs9267659	6	31954213	0.79264	SLC44A4
rs605203	6	31954991	1	SLC44A4
rs652888	6	31959213	0.53135	EHMT2
rs558702	6	31978305	0.641677	ZBTB12
rs4231	6	33491952	0.217519	CUTA,PHF1
rs2772372	6	33535328	0.763279	SYNGAP1
rs2772373	6	33537650	0.183856	SYNGAP1
rs3119021	6	33537930	0.868225	SYNGAP1
rs1755048	6	33540138	0.749442	SYNGAP1
rs1547651	6	43838622	0.582688	VEGF
rs833058	6	43839832	0.818367	VEGF
rs699946	6	43840647	0.821435	VEGF
rs699947	6	43844367	0.785464	VEGF
rs2146323	6	43853073	0.776848	VEGF
rs3025000	6	43854147	0.961469	VEGF
rs3025035	6	43859337	0.584601	VEGF
rs998584	6	43865874	0.822233	VEGF
rs6900017	6	43866463	0.0681978	VEGF
rs2655669	6	80249856	0.153367	C6orf152
rs10943648	6	80250599	0.305607	C6orf152
rs12178902	6	80261214	0.804126	C6orf152
rs12206063	6	80271604	0.169186	C6orf152
rs2655678	6	80271678	0.076911	C6orf152
rs9352743	6	80273559	0.155818	C6orf152
rs2655655	6	80285260	0.44575	C6orf152
rs6927389	6	80297670	0.519042	C6orf152
rs2803197	6	80298314	0.127394	C6orf152
rs2655694	6	80305014	0.648063	C6orf152
rs1352039	6	101944678	0.469265	GRIK2
rs1485834	6	101945602	1	GRIK2
rs632956	6	101946175	0.401564	GRIK2
rs6930752	6	101946584	0.639907	GRIK2
rs7755912	6	101962529	0.314641	GRIK2
rs1338162	6	101962857	0.743876	GRIK2
rs12190898	6	101965442	0.494557	GRIK2
rs7754131	6	101967439	0.77351	GRIK2
rs1856307	6	101968527	0.394996	GRIK2
rs1856309	6	101973089	0.148084	GRIK2
rs12194114	6	101978643	0.520049	GRIK2
rs2579924	6	101986567	0.531629	GRIK2
rs1465168	6	101986947	0.654413	GRIK2
rs17061980	6	102002918	0.880395	GRIK2
rs2579933	6	102003543	0.843392	GRIK2
rs1856310	6	102004252	0.519246	GRIK2
rs1338167	6	102008690	0.585447	GRIK2
rs2518224	6	102013370	0.768862	GRIK2
rs2518164	6	102013548	0.952206	GRIK2
rs9404107	6	102013765	0.224927	GRIK2
rs2518232	6	102019671	0.454571	GRIK2
rs4839797	6	102029392	0.82438	GRIK2
rs2249263	6	102030836	0.463575	GRIK2
rs2749065	6	102034031	0.538543	GRIK2
rs990386	6	102035896	0.787766	GRIK2
rs2579945	6	102041883	0.0643173	GRIK2
rs6930522	6	102055631	0.578123	GRIK2
rs2224201	6	102058195	0.55252	GRIK2
rs4840191	6	102059696	0.72617	GRIK2
rs2144706	6	102059910	0.501655	GRIK2
rs3808	6	102060248	0.61298	GRIK2
rs7747072	6	102063984	0.862979	GRIK2
rs12215960	6	102065791	1	GRIK2
rs2243889	6	102066682	0.0212203	GRIK2
rs11756226	6	102069021	0.254025	GRIK2
rs9285546	6	102072720	0.942412	GRIK2
rs2247210	6	102072946	0.177738	GRIK2
rs10485270	6	102073026	0.838568	GRIK2
rs2247215	6	102073147	0.125593	GRIK2
rs17816354	6	102074609	1	GRIK2
rs4839798	6	102083570	0.370869	GRIK2
rs2518252	6	102083770	0.0580655	GRIK2
rs2518253	6	102084201	0.954573	GRIK2
rs2518262	6	102088501	0.154968	GRIK2
rs2749081	6	102090812	0.173774	GRIK2
rs2749080	6	102091233	0.277934	GRIK2
rs2207958	6	102093782	0.885204	GRIK2
rs2255306	6	102094103	0.343808	GRIK2
rs1040711	6	102096638	0.370595	GRIK2
rs2245817	6	102109049	0.258301	GRIK2
rs2852577	6	102113920	0.268084	GRIK2
rs2852578	6	102113947	0.412618	GRIK2
rs17828670	6	102115516	0.280388	GRIK2
rs4839799	6	102117705	0.386533	GRIK2
rs7742709	6	102120294	0.872292	GRIK2
rs673318	6	102131062	0.89238	GRIK2
rs599545	6	102136102	0.882194	GRIK2
rs6908225	6	102144047	0.595489	GRIK2
rs6936552	6	102144377	0.940038	GRIK2
rs536944	6	102144383	0.486258	GRIK2
rs1415484	6	102149646	0.409727	GRIK2
rs479851	6	102152239	0.474414	GRIK2
rs611348	6	102161158	0.819333	GRIK2
rs596621	6	102162186	0.307353	GRIK2
rs11759974	6	102162880	0.907132	GRIK2
rs2210968	6	102165276	0.411221	GRIK2
rs513216	6	102165584	0.367223	GRIK2
rs1337421	6	102171037	0.197548	GRIK2
rs512051	6	102173180	0.188164	GRIK2
rs9485522	6	102177482	0.34707	GRIK2
rs17054628	6	102182636	0.317357	GRIK2
rs6940676	6	102197112	0.170262	GRIK2
rs1337420	6	102203016	0.800967	GRIK2
rs7761338	6	102206672	1	GRIK2
rs12193068	6	102208930	0.131239	GRIK2
rs6907727	6	102217300	0.504307	GRIK2
rs9485528	6	102221473	0.654121	GRIK2
rs9390766	6	102230617	0.654109	GRIK2
rs12197028	6	102235536	0.725736	GRIK2
rs2251726	6	102245060	0.232763	GRIK2
rs2786254	6	102245541	0.746984	GRIK2
rs1415489	6	102252964	0.824406	GRIK2
rs9404129	6	102269736	0.189205	GRIK2
rs1222955	6	102272022	0.897182	GRIK2
rs10485275	6	102272746	0.38061	GRIK2
rs1222964	6	102276300	0.441004	GRIK2
rs12201996	6	102280326	0.376807	GRIK2
rs9404136	6	102293798	0.504809	GRIK2
rs1325061	6	102300066	0.443047	GRIK2
rs9377299	6	102309204	0.739932	GRIK2
rs9498691	6	102318510	0.631842	GRIK2
rs9322609	6	102357540	0.19397	GRIK2
rs9498712	6	102357565	0.656571	GRIK2
rs4839802	6	102360997	0.142119	GRIK2
rs588063	6	102390938	0.389829	GRIK2
rs2791819	6	102392974	0.948349	GRIK2
rs637528	6	102394749	0.839627	GRIK2
rs623906	6	102395519	0.959619	GRIK2
rs1547384	6	102398035	0.948399	GRIK2
rs9390790	6	102413762	0.547536	GRIK2
rs6926170	6	102418194	0.194737	GRIK2
rs6933956	6	102422014	0.500085	GRIK2
rs2518204	6	102425340	0.476996	GRIK2
rs9404155	6	102430228	0.418614	GRIK2
rs1361450	6	102439477	0.877383	GRIK2
rs2791847	6	102447252	0.82811	GRIK2
rs9485557	6	102449771	0.468436	GRIK2
rs17784776	6	102450197	0.144305	GRIK2
rs7752038	6	102453439	1	GRIK2
rs1475924	6	102457565	0.295565	GRIK2
rs1475920	6	102465600	0.809301	GRIK2
rs1578291	6	102496371	0.67181	GRIK2
rs1223045	6	102518495	0.280077	GRIK2
rs1223042	6	102520922	1	GRIK2
rs2852605	6	102539091	0.461355	GRIK2
rs2782909	6	102550047	0.361585	GRIK2
rs13208276	6	102564654	0.773298	GRIK2
rs12212701	6	102567702	0.81665	GRIK2
rs2852607	6	102586429	0.631213	GRIK2
rs9498810	6	102587607	0.890195	GRIK2
rs2782894	6	102614740	0.125043	GRIK2
rs2852620	6	102621626	0.0708409	GRIK2
rs2235076	6	102622953	0.663387	GRIK2
rs12190843	6	102633200	0.70141	GRIK2
rs12196298	6	146396118	0.47265	GRM1
rs960385	6	146412767	0.659852	GRM1
rs10457791	6	146430846	0.758927	GRM1
rs9322046	6	146435318	0.34391	GRM1
rs17824144	6	146469764	0.712069	GRM1
rs3924758	6	146517812	0.214213	GRM1
rs7762913	6	146538437	0.328281	GRM1
rs13218303	6	146544733	0.516384	GRM1
rs9497474	6	146545933	0.125868	GRM1
rs12197749	6	146577981	0.717726	GRM1
rs4272232	6	146605615	0.492514	GRM1
rs9403771	6	146639506	0.256745	GRM1
rs1016601	6	146644950	0.672823	GRM1
rs10872587	6	146707117	0.121824	GRM1
rs1983634	6	146707309	0.844139	GRM1
rs1983635	6	146707365	1	GRM1
rs362836	6	146708451	0.799043	GRM1
rs362871	6	146713796	0.820963	GRM1
rs3819838	6	146719589	0.709822	GRM1
rs362840	6	146721533	0.765096	GRM1
rs362841	6	146722009	0.901409	GRM1
rs362842	6	146722142	0.662444	GRM1
rs362843	6	146722453	1	GRM1
rs362848	6	146724178	1	GRM1
rs2300620	6	146745874	0.717346	GRM1
rs12202312	6	146751040	0.733988	GRM1
rs362850	6	146752119	0.432247	GRM1
rs979775	6	146767662	0.00843766	GRM1
rs7755078	6	146768262	1	GRM1
rs9390385	6	146774649	0.891406	GRM1
rs2268666	6	146787781	0.754006	GRM1
rs846404	6	146805140	0.861089	GRM1
rs13191599	6	146807831	0.670802	GRM1
rs6909716	6	146809038	0.772147	GRM1
rs10950954	7	900557	0.334774	C7orf20
rs6461807	7	908853	0.53193	CENTA1
rs4722409	7	913762	0.786068	CENTA1
rs10279968	7	917094	0.708729	CENTA1
rs10951261	7	965328	0.799833	CENTA1
rs13228763	7	970774	0.118781	LOC90639
rs10951982	7	6389081	0.0890792	RAC1
rs10238136	7	6389871	0.0706801	RAC1
rs836478	7	6398215	0.963827	RAC1
rs702484	7	6398458	0.0303251	RAC1
rs929926	7	6402370	0.0353517	RAC1
rs836554	7	6411760	0.0119585	RAC1
rs10486799	7	39619751	0.789693	RALA
rs10486800	7	39619950	0.274089	RALA
rs11982634	7	39632792	0.963915	RALA
rs13224312	7	39654677	0.852082	RALA
rs10486801	7	39660375	1	RALA
rs17507811	7	39666524	0.508774	RALA
rs6977082	7	39675461	0.791507	RALA
rs7792940	7	39685012	0.489205	RALA
rs13228455	7	39717683	0.944947	RALA
rs7810158	7	44033111	0.251736	CAMK2B
rs2072439	7	44217351	0.170147	CAMK2B
rs12670584	7	44218543	1	CAMK2B
rs2075067	7	44229553	0.779307	CAMK2B
rs1003573	7	44229981	0.464203	CAMK2B
rs2075076	7	44241167	0.612143	CAMK2B
rs10253419	7	44243216	0.30612	CAMK2B
rs3757836	7	44244230	0.723921	CAMK2B
rs4526269	7	44262832	0.162647	CAMK2B
rs10231358	7	44277954	0.159801	CAMK2B
rs4642534	7	44282066	0.324111	CAMK2B
rs4724298	7	44286959	0.653136	CAMK2B
rs3935161	7	44294444	0.0143084	CAMK2B
rs10224124	7	44301067	0.0482331	CAMK2B
rs7804804	7	44320134	0.244159	CAMK2B
rs4410809	7	44328148	0.415812	CAMK2B
rs9918696	7	44328435	0.823084	CAMK2B
rs9987059	7	44335528	0.515997	CAMK2B
rs6962696	7	44335590	0.509439	CAMK2B
rs11764828	7	44340856	0.336581	CAMK2B
rs2293488	7	72746141	0.0669183	STX1A
rs3793243	7	72759283	0.363907	STX1A
rs2961040	7	75784699	0.716341	YWHAG
rs2961033	7	75802279	0.201058	YWHAG
rs6465098	7	75810883	0.687023	YWHAG
rs17149161	7	75816165	0.521874	YWHAG
rs11763069	7	75817615	0.242682	YWHAG
rs13247572	7	75821460	0.304837	YWHAG
rs12531257	7	75822147	0.479352	YWHAG
rs11772585	7	91419439	0.634522	AKAP9
rs418	7	91421270	1	AKAP9
rs6972637	7	91444880	1	AKAP9
rs10488509	7	91455027	0.53408	AKAP9
rs1989779	7	91470242	0.900868	AKAP9
rs12540565	7	91471149	0.603945	AKAP9
rs2282973	7	91504597	0.692434	AKAP9
rs221786	7	100104017	0.49775	GNB2
rs4727459	7	100114757	0.124881	GNB2
rs221795	7	100121197	0.485533	GNB2
rs2237649	7	106481518	0.323669	PRKAR2B
rs6957586	7	106489869	0.8822	PRKAR2B
rs3801969	7	106498728	0.716685	PRKAR2B
rs2536502	7	106500712	0.277822	PRKAR2B
rs2536505	7	106501401	0.74276	PRKAR2B
rs6960842	7	106502556	0.963969	PRKAR2B
rs12705402	7	106509155	0.928677	PRKAR2B
rs2707374	7	106511162	0.56521	PRKAR2B
rs13311274	7	106513066	0.203386	PRKAR2B
rs6466156	7	106519170	0.260453	PRKAR2B
rs13224682	7	106550454	0.808512	PRKAR2B
rs17153861	7	106556875	0.036671	PRKAR2B
rs12705404	7	106570400	0.186214	PRKAR2B
rs2395836	7	106574760	0.714562	PRKAR2B
rs12705405	7	106579753	0.208408	PRKAR2B
rs12705406	7	106579790	0.796095	PRKAR2B
rs41796	7	116297475	0.363845	CAPZA2
rs12670264	7	116337098	0.497762	CAPZA2
rs1049618	7	116345952	0.115089	CAPZA2
rs1978105	7	116350167	0.55482	CAPZA2
rs12665999	7	116354738	0.332015	CAPZA2
rs10229110	7	116356125	0.0808458	CAPZA2
rs7804651	7	116356455	0.7645	CAPZA2
rs6558481	8	1474245	0.357901	DLGAP2
rs7002450	8	1476542	0.927444	DLGAP2
rs10503166	8	1477325	0.750923	DLGAP2
rs12156177	8	1481091	0.394721	DLGAP2
rs2906576	8	1494928	0.963429	DLGAP2
rs2301964	8	1501577	0.892993	DLGAP2
rs7008965	8	1518076	0.394861	DLGAP2
rs10094463	8	1521910	0.442097	DLGAP2
rs2956957	8	1541946	0.834279	DLGAP2
rs7819115	8	1549163	0.914206	DLGAP2
rs2977206	8	1550835	0.959796	DLGAP2
rs2957086	8	1553912	0.499759	DLGAP2
rs2957089	8	1554905	0.358438	DLGAP2
rs12549881	8	1560545	0.958989	DLGAP2
rs13280292	8	1565480	0.718829	DLGAP2
rs7015110	8	1577295	0.33313	DLGAP2
rs4256621	8	1582554	0.797998	DLGAP2
rs12675163	8	1584983	0.753932	DLGAP2
rs878016	8	1585693	0.602536	DLGAP2
rs9644260	8	1588076	0.324972	DLGAP2
rs9694339	8	1588683	0.759358	DLGAP2
rs4876117	8	1589804	0.494401	DLGAP2
rs7836020	8	1600639	0.209489	DLGAP2
rs7834457	8	1609162	0.180543	DLGAP2
rs2235114	8	1612511	0.923433	DLGAP2
rs4875888	8	1617876	0.826526	DLGAP2
rs4507794	8	1619932	1	DLGAP2
rs6985790	8	1624830	0.359786	DLGAP2
rs6558511	8	1628197	0.470902	DLGAP2
rs7835556	8	1630458	0.315615	DLGAP2
rs7465223	8	1631557	0.136434	DLGAP2
rs3901161	8	1632110	0.297426	DLGAP2
rs7013580	8	1635656	0.872885	DLGAP2
rs11136420	8	1635696	0.78083	DLGAP2
rs4876123	8	1636539	0.501322	DLGAP2
rs17749622	8	1637157	0.020236	DLGAP2
rs2957052	8	1637778	0.151375	DLGAP2
rs11783026	8	1638173	0.662552	DLGAP2
rs2977177	8	1638682	0.892705	DLGAP2
rs2957054	8	1641097	0.61244	DLGAP2
rs2972174	8	1642225	0.0852964	DLGAP2
rs7830545	8	1643725	0.258582	DLGAP2
rs2972171	8	1644111	0.00147886	DLGAP2
rs2957055	8	1646000	0.218035	DLGAP2
rs2469776	8	22459396	0.0103293	SORBS3
rs754270	8	22465827	0.482947	SORBS3
rs2005080	8	22466102	0.513325	SORBS3
rs2449346	8	22471937	0.928626	SORBS3
rs11781109	8	22472274	0.741561	SORBS3
rs2469764	8	22475136	1	SORBS3
rs2469763	8	22476941	0.325476	SORBS3
rs922810	8	22494258	0.535662	PDLIM2
rs4872512	8	22495387	0.751745	PDLIM2
rs196870	8	24818951	0.9413	NEF3
rs196869	8	24821497	0.316261	NEF3
rs11782211	8	24823733	0.931121	NEF3
rs2979694	8	24825084	1	NEF3
rs17052775	8	24825085	0.678942	NEF3
rs1457266	8	24825757	0.418783	NEF3
rs12515	8	24832328	0.495248	NEF3
rs13251967	8	24834861	0.670697	NEF3
rs2975180	8	24836483	0.665248	NEF3
rs3761	8	24865133	0.273737	NEFL
rs3757985	8	24872354	0.370532	NEFL
rs17830286	8	24873062	0.247578	NEFL
rs17830392	8	24874818	0.5115	NEFL
rs12545967	8	24877564	0.395826	NEFL
rs2976424	8	24877787	0.847805	NEFL
rs2976423	8	24877933	0.417544	NEFL
rs431217	8	26482496	0.476548	DPYSL2
rs6998628	8	26489480	0.529315	DPYSL2
rs6983262	8	26489803	0.543927	DPYSL2
rs920697	8	26492993	0.70276	DPYSL2
rs408753	8	26497479	0.498963	DPYSL2
rs448872	8	26497901	0.719191	DPYSL2
rs327235	8	26500471	0.957555	DPYSL2
rs12678418	8	26502840	0.472608	DPYSL2
rs5029306	8	26509022	0.670539	DPYSL2
rs12550663	8	26509747	0.130309	DPYSL2
rs17406372	8	26511339	0.856904	DPYSL2
rs13249543	8	26519261	0.716912	DPYSL2
rs7820433	8	26521976	0.32244	DPYSL2
rs2585458	8	26523749	0.742058	DPYSL2
rs6557931	8	26526554	0.865438	DPYSL2
rs182748	8	26527132	0.821217	DPYSL2
rs17321828	8	26527954	0.61618	DPYSL2
rs4733013	8	26528572	0.116353	DPYSL2
rs2585459	8	26529541	0.812242	DPYSL2
rs403185	8	26532638	0.963863	DPYSL2
rs11774146	8	26536278	0.87247	DPYSL2
rs7829347	8	26536534	0.641248	DPYSL2
rs327221	8	26536952	0.408797	DPYSL2
rs327225	8	26539107	0.730207	DPYSL2
rs327226	8	26539219	0.254475	DPYSL2
rs7004868	8	26546740	0.517414	DPYSL2
rs11135951	8	26551911	0.797729	DPYSL2
rs17055582	8	26552405	0.491157	DPYSL2
rs13277175	8	26553930	0.716414	DPYSL2
rs4733048	8	26555006	0.95063	DPYSL2
rs10088957	8	26555035	0.272135	DPYSL2
rs10093591	8	26556547	0.870791	DPYSL2
rs11776801	8	26561368	0.194269	DPYSL2
rs7840494	8	26566208	0.893347	DPYSL2
rs6557934	8	26566709	0.292909	DPYSL2
rs11863	8	26570233	0.554763	DPYSL2
rs17666	8	26571375	0.0685226	DPYSL2
rs11558393	8	26571389	1	DPYSL2
rs7845740	8	26574668	0.88825	DPYSL2
rs13249662	8	26575798	0.446559	DPYSL2
rs17330335	8	26579545	0.311756	DPYSL2
rs17055673	8	26580338	0.150701	DPYSL2
rs13259621	8	26580513	0.162327	DPYSL2
rs2322603	8	27219040	0.0546948	PTK2B
rs17446091	8	27223859	0.234699	PTK2B
rs6981016	8	27229970	0.152344	PTK2B
rs1316370	8	27236982	0.146046	PTK2B
rs2322720	8	27240258	0.216798	PTK2B
rs2322606	8	27242840	0.119747	PTK2B
rs3735759	8	27258956	0.0838342	PTK2B
rs4534095	8	27260515	0.963811	PTK2B
rs7834529	8	27267250	0.116013	PTK2B
rs2322599	8	27267827	0.24796	PTK2B
rs17057051	8	27283471	0.19182	PTK2B
rs17057065	8	27298991	0.911794	PTK2B
rs2163175	8	27314166	0.890193	PTK2B
rs1367088	8	27318112	0.0494372	PTK2B
rs10088702	8	27319024	0.338141	PTK2B
rs11782789	8	27322204	0.113061	PTK2B
rs7812782	8	27331211	0.425897	PTK2B
rs750539	8	27331711	1	PTK2B
rs3779634	8	27336777	0.190852	PTK2B
rs2241653	8	27343914	0.178431	PTK2B
rs11774417	8	27349252	0.518633	PTK2B
rs9773817	8	27355194	0.849552	PTK2B
rs2241660	8	27356038	0.822171	PTK2B
rs6557999	8	27363012	0.732217	PTK2B
rs7831523	8	27363439	0.7174	PTK2B
rs4733065	8	27363921	0.0630982	PTK2B
rs748282	8	27372897	0.0811143	PTK2B
rs9314347	8	27375722	0.853407	PTK2B
rs11778371	8	27375822	0.923434	PTK2B
rs747111	8	27381390	0.0825589	PTK2B
rs2741343	8	27382044	0.621946	PTK2B
rs4732926	8	29241888	0.279087	DUSP4
rs6993871	8	29247623	0.828362	DUSP4
rs12540995	8	29253448	0.573794	DUSP4
rs2341674	8	29254175	0.148785	DUSP4
rs2056025	8	29255475	0.0878827	DUSP4
rs4732930	8	29271674	0.716076	DUSP4
rs620943	8	29272357	0.510208	DUSP4
rs4733126	8	32515321	0.32336	NRG1
rs4733127	8	32516040	0.318247	NRG1
rs12546350	8	32516731	0.412598	NRG1
rs7819333	8	32517263	0.703988	NRG1
rs17646307	8	32517664	0.392199	NRG1
rs10503919	8	32519284	0.321494	NRG1
rs7826312	8	32519657	0.716328	NRG1
rs7000590	8	32520170	0.13294	NRG1
rs7835688	8	32531041	0.529077	NRG1
rs2466103	8	32531846	0.695627	NRG1
rs2439312	8	32531901	0.553494	NRG1
rs2439311	8	32532505	1	NRG1
rs17719687	8	32533708	0.483358	NRG1
rs7825175	8	32535816	0.393543	NRG1
rs13260545	8	32537142	0.21126	NRG1
rs4236710	8	32548301	0.489942	NRG1
rs2466096	8	32550274	0.533137	NRG1
rs17664708	8	32556559	0.577054	NRG1
rs2466066	8	32557958	0.690906	NRG1
rs10954858	8	32561887	0.836734	NRG1
rs2439292	8	32566424	0.857127	NRG1
rs17721438	8	32567588	0.855256	NRG1
rs3924999	8	32572900	0.528571	NRG1
rs10954863	8	32576053	0.338396	NRG1
rs2439284	8	32581800	0.0857128	NRG1
rs2439281	8	32585096	0.472152	NRG1
rs6996203	8	32587559	0.534395	NRG1
rs12547858	8	32606595	0.805107	NRG1
rs10103255	8	32607893	0.0321358	NRG1
rs2439273	8	32609852	0.362611	NRG1
rs10098373	8	32612127	0.531484	NRG1
rs4531002	8	32621529	0.672554	NRG1
rs17722883	8	32622119	0.479126	NRG1
rs13282195	8	32627581	0.964197	NRG1
rs2466055	8	32629700	0.130261	NRG1
rs13259346	8	32630548	0.78124	NRG1
rs2466051	8	32632365	0.017641	NRG1
rs2466048	8	32635597	0.682059	NRG1
rs2466046	8	32636704	0.814403	NRG1
rs2919391	8	32644583	0.527736	NRG1
rs12541855	8	32647451	0.162355	NRG1
rs10093683	8	32647854	0.477576	NRG1
rs2439317	8	32648454	0.236037	NRG1
rs12546380	8	32655462	0.695189	NRG1
rs6468122	8	32658869	0.839137	NRG1
rs9297195	8	32658983	0.0927984	NRG1
rs10503926	8	32660758	0.243293	NRG1
rs7835765	8	32669387	1	NRG1
rs16879773	8	32670846	0.37784	NRG1
rs2975498	8	32671731	0.125386	NRG1
rs10092449	8	32682905	0.634428	NRG1
rs2919381	8	32683466	0.238597	NRG1
rs2919380	8	32683921	0.576136	NRG1
rs16879809	8	32692415	0.141659	NRG1
rs2976525	8	32692525	0.756396	NRG1
rs16879814	8	32693125	0.231592	NRG1
rs2919375	8	32696387	0.201869	NRG1
rs17669759	8	32701206	0.327206	NRG1
rs2919389	8	32708443	0.747667	NRG1
rs2976532	8	32713793	0.0479981	NRG1
rs10103750	8	32716540	0.50985	NRG1
rs10098433	8	32720385	0.847782	NRG1
rs7007436	8	32721934	0.64817	NRG1
rs16879922	8	32730763	0.208143	NRG1
rs16879927	8	32732247	0.816713	NRG1
rs10503929	8	32733525	0.553264	NRG1
rs6982890	8	32734640	0.286198	NRG1
rs7005288	8	32740009	0.61409	NRG1
rs6992642	8	32743929	0.495233	NRG1
rs3735782	8	32744399	0.242584	NRG1
rs7812718	8	32746598	1	NRG1
rs623910	8	61628825	0.952289	RAB2
rs2326568	8	61637828	0.890576	RAB2
rs10957146	8	61657532	0.408903	RAB2
rs7821738	8	61660113	0.647679	RAB2
rs16926354	8	61705552	0.464363	RAB2
rs7815444	8	74359749	0.207388	RPL7
rs4738315	8	74363350	0.694178	RPL7
rs2070764	8	74367207	0.32394	RPL7
rs4237000	8	74367362	0.707876	RPL7
rs7843902	8	74372941	1	RPL7
rs10110749	8	74376864	0.620774	RPL7
rs7463736	8	82348486	0.200525	FABP5
rs437831	8	82353177	0.262386	FABP5
rs202280	8	82365772	0.191678	FABP5
rs1476590	8	91133212	0.569227	CALB1
rs4961169	8	91133631	0.709185	CALB1
rs1805890	8	91133811	0.290492	CALB1
rs1805892	8	91134248	0.393717	CALB1
rs12549239	8	91139120	0.51722	CALB1
rs1805876	8	91152187	0.363035	CALB1
rs2142094	8	91164785	0.805806	CALB1
rs13254653	8	101996871	0.853335	YWHAZ
rs3134377	8	102003611	0.619559	YWHAZ
rs17462921	8	102008077	0.18684	YWHAZ
rs17462991	8	102008462	0.327796	YWHAZ
rs3134353	8	102016629	0.638701	YWHAZ
rs7835096	8	102017302	0.907011	YWHAZ
rs3134354	8	102017857	0.852739	YWHAZ
rs2923782	8	102043916	0.496102	YWHAZ
rs12546658	8	143679869	0.389301	ARC
rs9324593	8	143683997	1	ARC
rs7465272	8	143688840	0.201251	ARC
rs13301704	9	13087836	0.568421	MPDZ
rs1328905	9	13088702	0.177628	MPDZ
rs10514824	9	13089797	0.444552	MPDZ
rs722651	9	13096335	0.375713	MPDZ
rs3264	9	13096598	0.781089	MPDZ
rs11999713	9	13098174	0.492406	MPDZ
rs12000316	9	13099607	0.271568	MPDZ
rs2274647	9	13105422	0.806313	MPDZ
rs10960954	9	13110380	0.412515	MPDZ
rs10809906	9	13123479	0.572318	MPDZ
rs13284498	9	13124791	0.486088	MPDZ
rs10511577	9	13144803	0.156599	MPDZ
rs1331674	9	13165987	0.0649906	MPDZ
rs7847491	9	13175059	0.144511	MPDZ
rs12338651	9	13199597	0.244551	MPDZ
rs3780578	9	13203413	0.639678	MPDZ
rs1412110	9	13207549	0.429647	MPDZ
rs11790910	9	13211628	0.122352	MPDZ
rs12340775	9	13216945	0.917498	MPDZ
rs2382394	9	13217063	0.694501	MPDZ
rs7863888	9	13219551	0.275234	MPDZ
rs1330129	9	13221634	0.786369	MPDZ
rs10756465	9	13227999	0.845403	MPDZ
rs7041374	9	13243913	0.379352	MPDZ
rs12683459	9	121127852	0.0240033	GSN
rs4837826	9	123063950	0.753679	GSN
rs7025165	9	123078633	0.887176	GSN
rs7857673	9	123079965	0.815338	GSN
rs306783	9	123112418	0.963541	GSN
rs306763	9	123113666	0.450362	GSN
rs306762	9	123115106	0.790274	GSN
rs306760	9	123115837	0.924054	GSN
rs16910509	9	123123292	0.479758	GSN
rs12683989	9	123125867	0.0984077	GSN
rs1560980	9	123133818	0.744842	GSN
rs7039494	9	123134411	0.631383	GSN
rs167392	9	123136488	0.853484	GSN
rs2900219	9	126147101	NA	NEK6
rs16927388	9	126159263	0.903138	PSMB7
rs11789637	9	126163122	0.646674	PSMB7
rs10119911	9	126166993	0.163145	PSMB7
[truncated: 2,282 more rows]
