# Supplementary material for: Clustered Coding Variants in the Glutamate Receptor Complexes of Individuals with Schizophrenia and Bipolar Disorder
Source: PLoS One. 2011 Apr 29;6(4):e19011. doi: 10.1371/journal.pone.0019011 (PMC3084736; doi:10.1371/journal.pone.0019011)
Supplement: Datasheet S9 — Statistics for concurrent nsSNPs analysis showing an increasing net deleteriousness correlated with increasing nsSNP count. (XLS) [file pone.0019011.s010.xls]

## Sheet: Sheet1
	Increasing net deleteriousness correlated with increasing nsSNP count
	Cohorts						Observations		Randomizations
	Cases	Controls	SNP threshold per individual	Per SNP score type	Per individual score type	Average deleteriousness score per disease case	Average deleteriousness score per control	Net deleteriousness score per disease case	Mean net deleteriousness per case	SD of net deleteriousness per case	Uncorrected P value
	767	538	0	additive	additive	1.37027	1.45167	-0.0813991	-0.000448309	0.0944657	0.804259
	491	398	1	additive	additive	2.14053	1.96231	0.178218	-0.00170808	0.112076	0.054204
	192	188	2	additive	additive	3.37173	2.94681	0.424919	0.000288127	0.182094	0.00985223
	57	52	3	additive	additive	4.85965	4.32692	0.532726	0.00150346	0.349666	0.0643526
